# Supplementary material for: Dietary antioxidant nutrients intake and pneumonia mortality in Japanese men and women: the Japan Public Health Center-Based Prospective Study
Source: Environ Health Prev Med. 2025 Sep 10;30:68. doi: 10.1265/ehpm.25-00186 (PMC12436066; doi:10.1265/ehpm.25-00186)
Supplement: Supplementary file 1 — Additional file 1: Supplementary Table 1. Basic Characteristics by Quintiles of Dietary Intake of Antioxidant Nutrients, Vegetables, and Fruits in Japanese Men and Women. Supplementary Table 2. Hazard Ratios for Pneumonia Mortality by Quintiles of Intake of Antioxidant Nutrients, Vegetables, and Fruits in Japanese Men and Women (Sensitivity Analysis: Exclusion of Participants Who Died within the First Three Years of Follow-up). Supplementary Table 3. Hazard Ratios for Pneumonia Mortality by Quintiles of Intake of Nutrients, Vegetables, and Fruits in Japanese Men and Women (Sensitivity Analysis: Exclusion of Participants Who Used Vitamin Supplements). Supplementary Table 4. Hazard Ratios for Pneumonia Mortality by Quintiles of Intake of Antioxidant Nutrients, Vegetables, and Fruits in Japanese Men and Women (Complete Case Analysis: Main Analysis). Supplementary Table 5. Hazard Ratios for Pneumonia Mortality by Quintiles of Intake of Antioxidant Nutrients, Vegetables, and Fruits in Japanese Men and Women (Complete Case Analysis: Exclusion of Participants Who Died within the First Three Years of Follow-up). Supplementary Table 6. Hazard Ratios for Pneumonia Mortality by Quintiles of Intake of Antioxidant Nutrients, Vegetables, and Fruits in Japanese Men and Women (Complete Case Analysis: Exclusion of Participants Who Used Vitamin Supplements). Supplementary Table 7. Hazard Ratios for Pneumonia Mortality by Quintiles of Intake of Antioxidant Nutrients, Vegetables, and Fruits, Stratified by Smoking Status in Japanese Men and Women. [file ehpm-30-068-s001.xlsx]

## Sheet: ST1
Supplementary Table 1. Basic Characteristics by Quintiles of Dietary Intake of Antioxidant Nutrients, Vegetables, and Fruits in Japanese Men and Women.
	Men (N = 39,850)							Women (N = 46,705)
	Q1	Q2	Q3	Q4	Q5	P-value		Q1	Q2	Q3	Q4	Q5	P-value
Vitamin E
Age (years), mean (SD)a	55.2 (7.6)	55.4 (7.6)	56.2 (7.7)	56.7 (7.7)	58.1 (7.9)	<0.001		56.7 (8.3)	56.4 (8.0)	56.4 (7.7)	56.6 (7.7)	57.5 (7.8)	<0.001
BMI (kg/m2), mean (SD)a	23.4 (2.9)	23.5 (2.8)	23.5 (2.8)	23.6 (2.8)	23.8 (2.9)	<0.001		23.3 (3.2)	23.4 (3.1)	23.4 (3.1)	23.4 (3.1)	23.7 (3.3)	<0.001
Current smokers, %b	4388 (55.1%)	3974 (49.9%)	3628 (45.5%)	3309 (41.5%)	2807 (35.2%)	<0.001		775 (8.3%)	502 (5.4%)	459 (4.9%)	451 (4.8%)	407 (4.4%)	<0.001
Alcohol intake (≥1 day/week), %b	6352 (79.7%)	5950 (74.7%)	5480 (68.8%)	5125 (64.3%)	4250 (53.3%)	<0.001		1631 (17.5%)	1370 (14.7%)	1207 (12.9%)	1141 (12.2%)	918 (9.8%)	<0.001
METs, median (IQR)c	33.7 (27.1, 42.7)	33.7 (27.1, 42.7)	31.9 (27.1, 37.9)	33.7 (27.1, 39.1)	33.7 (27.1, 37.9)	<0.001		31.9 (27.1, 34.2)	31.9 (27.1, 34.2)	31.9 (27.1, 34.2)	31.9 (27.1, 34.2)	31.9 (27.1, 34.2)	<0.001
Medication for hypertension (yes), %c	1289 (16.2%)	1378 (17.3%)	1489 (18.7%)	1544 (19.4%)	1671 (21.0%)	<0.001		1810 (19.4%)	1808 (19.4%)	1751 (18.7%)	1870 (20.0%)	2060 (22.1%)	<0.001
Vitamin supplementation (yes), %b	374 (4.7%)	440 (5.5%)	457 (5.7%)	486 (6.1%)	576 (7.2%)	<0.001		910 (9.7%)	897 (9.6%)	965 (10.3%)	1003 (10.7%)	1090 (11.7%)	<0.001
Postmenopausal, %b								6749 (74.6%)	6787 (74.2%)	6994 (76.3%)	7125 (77.5%)	7284 (79.9%)	<0.001
Occupation						<0.001							<0.001
Salaried/self-employed/professional	4405 (58.4%)	4627 (60.0%)	4472 (57.9%)	4323 (55.8%)	4000 (52.1%)			2973 (33.8%)	2823 (31.2%)	2745 (30.3%)	2636 (29.0%)	2444 (27.0%)
Agricaulture/forestry/fishery	1317 (17.5%)	1278 (16.6%)	1335 (17.3%)	1365 (17.6%)	1567 (20.4%)			1194 (13.6%)	1123 (12.4%)	1046 (11.5%)	1055 (11.6%)	1121 (12.4%)
Housework/unemployed	516 (6.8%)	532 (6.9%)	641 (8.3%)	800 (10.3%)	947 (12.3%)			2562 (29.1%)	2899 (32.0%)	2975 (32.8%)	3114 (34.3%)	3244 (35.9%)
Multiple occupations/others	1301 (17.3%)	1271 (16.5%)	1274 (16.5%)	1263 (16.3%)	1161 (15.1%)			2075 (23.6%)	2210 (24.4%)	2303 (25.4%)	2273 (25.0%)	2227 (24.6%)
Coffee intake (>1 time/day), %b	1963 (24.6%)	1864 (23.4%)	1731 (21.7%)	1600 (20.1%)	1377 (17.3%)	<0.001		2013 (21.6%)	1795 (19.2%)	1623 (17.4%)	1557 (16.7%)	1396 (14.9%)	<0.001
Green tea intake (>1 time/day), %b	4360 (54.7%)	4845 (60.8%)	5057 (63.5%)	5072 (63.6%)	5188 (65.1%)	<0.001		5928 (63.5%)	6465 (69.2%)	6562 (70.2%)	6597 (70.6%)	6333 (67.8%)	<0.001
Total energy intake (kcal/day), median (IQR)c	2070.9 (1681.3, 2513.2)	2121.3 (1733.5, 2566.6)	2105.5 (1716.2, 2576.7)	2108.9 (1723.8, 2586.6)	2031.2 (1648.3, 2531.2)	<0.001		1731.5 (1365.4, 2189.2)	1785.0 (1472.9, 2185.9)	1831.4 (1512.0, 2214.3)	1817.2 (1500.2, 2216.1)	1730.0 (1400.5, 2136.8)	<0.001
Fish (g/day), median (IQR)c	53.8 (35.4, 77.9)	71.5 (50.6, 98.7)	82.5 (58.2, 111.5)	91.3 (63.1, 126.0)	95.0 (63.6, 136.9)	<0.001		58.2 (38.3, 83.7)	72.7 (51.4, 99.6)	80.7 (56.7, 108.5)	84.5 (59.5, 115.7)	84.0 (56.0, 119.5)	<0.001
Meat (g/day), median (IQR)c	38.3 (22.6, 58.2)	52.0 (33.3, 75.3)	58.3 (37.3, 83.9)	62.0 (40.6, 90.1)	62.5 (38.4, 96.4)	<0.001		39.3 (23.1, 60.4)	48.8 (31.4, 71.8)	51.5 (33.3, 73.5)	51.4 (32.5, 75.1)	47.7 (27.9, 74.4)	<0.001
Vegetables (g/day), median (IQR)c	89.3 (58.2, 128.4)	132.9 (95.8, 177.9)	165.2 (123.3, 217.3)	201.3 (152.0, 263.2)	276.3 (201.4, 375.9)	<0.001		120.0 (84.0, 163.3)	167.1 (127.7, 215.3)	196.9 (151.2, 252.6)	235.6 (182.1, 300.0)	312.5 (229.1, 416.4)	<0.001
Fruits (g/day), median (IQR)c	81.0 (33.9, 148.1)	119.2 (60.3, 193.5)	144.5 (78.6, 228.7)	165.4 (96.2, 256.1)	181.2 (103.1, 283.0)	<0.001		159.3 (87.1, 262.0)	199.0 (124.1, 298.9)	206.4 (132.5, 304.3)	211.3 (137.9, 309.5)	214.3 (126.8, 324.6)	<0.001
Green and yellow vegetables (g/day), median (IQR)c	33.6 (18.5, 58.3)	54.5 (34.1, 82.1)	71.0 (46.3, 100.6)	87.8 (59.1, 123.7)	124.0 (83.3, 180.1)	<0.001		46.5 (29.3, 71.1)	69.6 (48.1, 98.0)	84.5 (59.4, 116.6)	104.2 (73.1, 140.7)	141.8 (94.7, 200.7)	<0.001
Vitamin E (mg/day), median (IQR)c	12.7 (10.8, 14.0)	16.8 (16.0, 17.7)	20.0 (19.2, 20.8)	23.4 (22.5, 24.5)	29.2 (27.2, 32.7)	<0.001		15.0 (13.2, 16.3)	18.8 (18.1, 19.5)	21.4 (20.8, 22.1)	24.3 (23.5, 25.2)	29.5 (27.6, 32.9)	<0.001
α-carotene
Age (years), mean (SD)a	55.5 (7.7)	55.6 (7.6)	56.1 (7.6)	56.6 (7.8)	57.8 (8.0)	<0.001		56.9 (8.2)	56.2 (7.8)	56.5 (7.8)	56.5 (7.7)	57.6 (7.9)	<0.001
BMI (kg/m2), mean (SD)a	23.4 (2.9)	23.5 (2.8)	23.5 (2.9)	23.7 (2.8)	23.7 (2.9)	<0.001		23.4 (3.2)	23.3 (3.1)	23.4 (3.1)	23.4 (3.1)	23.6 (3.2)	<0.001
Current smokers, %b	4356 (54.7%)	3955 (49.6%)	3600 (45.2%)	3379 (42.4%)	2816 (35.3%)	<0.001		712 (7.6%)	532 (5.7%)	488 (5.2%)	460 (4.9%)	402 (4.3%)	<0.001
Alcohol intake (≥1 day/week), %b	5850 (73.4%)	5839 (73.3%)	5461 (68.5%)	5302 (66.5%)	4705 (59.0%)	<0.001		1497 (16.0%)	1385 (14.8%)	1303 (13.9%)	1201 (12.9%)	881 (9.4%)	<0.001
METs, median (IQR)c	31.9 (27.1, 37.9)	33.7 (27.1, 42.7)	31.9 (27.1, 42.7)	33.7 (27.1, 42.7)	33.7 (27.1, 42.7)	0.056		31.9 (27.1, 34.2)	31.9 (27.1, 34.2)	31.9 (27.1, 34.2)	31.9 (27.1, 34.2)	31.9 (27.1, 34.2)	<0.001
Medication for hypertension (yes), %c	1344 (16.9%)	1435 (18.0%)	1420 (17.8%)	1560 (19.6%)	1612 (20.2%)	<0.001		1878 (20.1%)	1779 (19.0%)	1815 (19.4%)	1831 (19.6%)	1996 (21.4%)	<0.001
Vitamin supplementation (yes), %b	410 (5.1%)	439 (5.5%)	452 (5.7%)	498 (6.2%)	534 (6.7%)	<0.001		875 (9.4%)	974 (10.4%)	944 (10.1%)	1038 (11.1%)	1034 (11.1%)	<0.001
Postmenopausal, %b								6841 (75.9%)	6848 (74.7%)	6984 (76.0%)	7014 (76.3%)	7252 (79.4%)	<0.001
Occupation						<0.001							<0.001
Salaried/self-employed/professional	4432 (58.4%)	4596 (59.5%)	4536 (58.6%)	4351 (56.4%)	3912 (51.3%)			2850 (32.4%)	2913 (32.0%)	2668 (29.4%)	2711 (29.8%)	2479 (27.6%)
Agricaulture/forestry/fishery	1287 (17.0%)	1259 (16.3%)	1293 (16.7%)	1395 (18.1%)	1628 (21.4%)			1224 (13.9%)	1050 (11.5%)	1108 (12.2%)	1014 (11.2%)	1143 (12.7%)
Housework/unemployed	570 (7.5%)	580 (7.5%)	652 (8.4%)	774 (10.0%)	860 (11.3%)			2611 (29.7%)	2909 (32.0%)	3037 (33.5%)	3128 (34.4%)	3109 (34.6%)
Multiple occupations/others	1294 (17.1%)	1289 (16.7%)	1266 (16.3%)	1196 (15.5%)	1225 (16.1%)			2117 (24.1%)	2220 (24.4%)	2251 (24.8%)	2241 (24.6%)	2259 (25.1%)
Coffee intake (>1 time/day), %b	1838 (23.1%)	1838 (23.1%)	1800 (22.6%)	1672 (21.0%)	1387 (17.4%)	<0.001		1725 (18.5%)	1813 (19.4%)	1712 (18.3%)	1692 (18.1%)	1442 (15.4%)	<0.001
Green tea intake (>1 time/day), %b	4311 (54.1%)	4896 (61.4%)	5002 (62.8%)	5194 (65.2%)	5119 (64.2%)	<0.001		5879 (62.9%)	6358 (68.1%)	6555 (70.2%)	6619 (70.9%)	6474 (69.3%)	<0.001
Total energy intake (kcal/day), median (IQR)c	2053.9 (1678.0, 2497.9)	2229.0 (1761.4, 2652.1)	1993.4 (1702.1, 2621.9)	2207.8 (1779.9, 2604.9)	1987.0 (1605.6, 2382.8)	<0.001		1744.8 (1359.6, 2238.2)	1774.0 (1509.5, 2192.8)	1893.3 (1544.4, 2289.8)	1830.1 (1505.6, 2219.7)	1641.8 (1378.2, 1983.7)	<0.001
Fish (g/day), median (IQR)c	64.8 (41.3, 97.8)	76.1 (52.5, 107.5)	80.2 (55.8, 112.2)	84.1 (57.6, 118.3)	81.4 (53.6, 117.3)	<0.001		69.5 (44.7, 100.7)	76.5 (53.9, 105.3)	79.1 (54.6, 107.6)	79.0 (54.9, 108.6)	73.4 (49.0, 106.2)	<0.001
Meat (g/day), median (IQR)c	49.4 (28.5, 77.6)	53.0 (33.0, 79.2)	55.6 (35.6, 81.6)	57.0 (36.4, 83.6)	53.9 (33.0, 82.0)	<0.001		47.7 (27.6, 74.2)	50.0 (31.8, 72.4)	48.7 (30.7, 70.9)	47.4 (29.7, 70.5)	44.7 (27.1, 67.8)	<0.001
Vegetables (g/day), median (IQR)c	92.6 (56.0, 141.3)	129.1 (90.6, 180.8)	157.0 (115.8, 210.7)	191.5 (146.2, 251.8)	268.1 (201.6, 357.1)	<0.001		125.7 (82.5, 182.1)	160.9 (118.7, 218.6)	189.4 (145.1, 250.3)	223.0 (174.7, 285.9)	297.2 (228.1, 387.6)	<0.001
Fruits (g/day), median (IQR)c	101.4 (43.1, 178.8)	129.3 (67.5, 214.9)	142.8 (75.1, 230.2)	150.4 (83.1, 241.8)	158.0 (83.2, 255.5)	<0.001		180.6 (100.8, 291.9)	200.5 (123.9, 304.6)	201.0 (127.1, 299.5)	208.6 (131.9, 306.7)	198.9 (119.5, 303.8)	<0.001
Green and yellow vegetables (g/day), median (IQR)c	32.3 (15.8, 64.2)	51.1 (30.4, 82.4)	64.5 (42.0, 96.8)	82.7 (57.9, 115.9)	123.2 (88.1, 172.6)	<0.001		45.1 (25.8, 75.7)	64.5 (43.4, 96.7)	79.6 (56.0, 113.4)	98.3 (71.8, 133.3)	139.5 (102.4, 191.1)	<0.001
α-carotene (mcg/day), median (IQR)c	85.8 (49.2, 115.6)	223.5 (185.4, 262.0)	390.7 (342.6, 444.8)	652.4 (572.4, 745.2)	1246.4 (1015.7, 1704.3)	<0.001		142.6 (84.2, 197.7)	349.0 (302.0, 397.8)	566.2 (505.7, 629.5)	860.9 (774.4, 961.2)	1507.4 (1261.3, 2058.1)	<0.001
β-carotene
Age (years), mean (SD)a	54.7 (7.5)	55.3 (7.6)	56.2 (7.6)	57.0 (7.8)	58.3 (7.9)	<0.001		56.2 (8.2)	56.0 (7.9)	56.4 (7.8)	57.0 (7.7)	58.0 (7.8)	<0.001
BMI (kg/m2), mean (SD)a	23.5 (3.0)	23.5 (2.8)	23.6 (2.8)	23.6 (2.8)	23.7 (2.9)	<0.001		23.4 (3.2)	23.4 (3.2)	23.4 (3.1)	23.4 (3.1)	23.6 (3.2)	<0.001
Current smokers, %b	4395 (55.1%)	4058 (50.9%)	3636 (45.6%)	3225 (40.5%)	2792 (35.0%)	<0.001		772 (8.3%)	558 (6.0%)	477 (5.1%)	418 (4.5%)	369 (4.0%)	<0.001
Alcohol intake (≥1 day/week), %b	6041 (75.8%)	5805 (72.8%)	5575 (69.9%)	5160 (64.7%)	4576 (57.4%)	<0.001		1538 (16.5%)	1479 (15.8%)	1279 (13.7%)	1118 (12.0%)	853 (9.1%)	<0.001
METs, median (IQR)c	31.9 (27.1, 42.7)	33.7 (27.1, 42.7)	33.7 (27.1, 42.7)	33.7 (27.1, 42.7)	33.7 (27.1, 42.7)	0.092		31.9 (27.1, 34.2)	31.9 (27.1, 34.2)	31.9 (27.1, 34.2)	31.9 (27.1, 34.2)	31.9 (27.1, 34.2)	<0.001
Medication for hypertension (yes), %c	1259 (15.8%)	1348 (16.9%)	1546 (19.4%)	1580 (19.8%)	1638 (20.6%)	<0.001		1727 (18.5%)	1773 (19.0%)	1854 (19.8%)	1899 (20.3%)	2046 (21.9%)	<0.001
Vitamin supplementation (yes), %b	389 (4.9%)	420 (5.3%)	460 (5.8%)	486 (6.1%)	578 (7.3%)	<0.001		846 (9.1%)	936 (10.0%)	998 (10.7%)	1031 (11.0%)	1054 (11.3%)	<0.001
Postmenopausal, %b								6554 (72.7%)	6758 (73.7%)	6940 (75.6%)	7239 (78.8%)	7448 (81.5%)	<0.001
Occupation						<0.001							<0.001
Salaried/self-employed/professional	4630 (61.1%)	4633 (59.9%)	4518 (58.5%)	4276 (55.4%)	3770 (49.3%)			3016 (34.2%)	3003 (33.1%)	2748 (30.3%)	2528 (27.9%)	2326 (25.8%)
Agricaulture/forestry/fishery	1188 (15.7%)	1220 (15.8%)	1343 (17.4%)	1438 (18.6%)	1673 (21.9%)			1154 (13.1%)	1071 (11.8%)	1041 (11.5%)	1084 (12.0%)	1189 (13.2%)
Housework/unemployed	502 (6.6%)	591 (7.6%)	617 (8.0%)	787 (10.2%)	939 (12.3%)			2551 (28.9%)	2862 (31.6%)	3031 (33.4%)	3148 (34.8%)	3202 (35.5%)
Multiple occupations/others	1252 (16.5%)	1292 (16.7%)	1244 (16.1%)	1220 (15.8%)	1262 (16.5%)			2107 (23.9%)	2134 (23.5%)	2252 (24.8%)	2298 (25.4%)	2297 (25.5%)
Coffee intake (>1 time/day), %b	1977 (24.8%)	1925 (24.2%)	1764 (22.1%)	1553 (19.5%)	1316 (16.5%)	<0.001		1990 (21.3%)	1871 (20.0%)	1700 (18.2%)	1524 (16.3%)	1299 (13.9%)	<0.001
Green tea intake (>1 time/day), %b	4069 (51.1%)	4702 (59.0%)	5054 (63.4%)	5368 (67.4%)	5329 (66.9%)	<0.001		5486 (58.7%)	6253 (66.9%)	6620 (70.9%)	6800 (72.8%)	6726 (72.0%)	<0.001
Total energy intake (kcal/day), median (IQR)c	2066.8 (1670.5, 2563.6)	2121.3 (1733.4, 2577.7)	2142.7 (1742.1, 2611.9)	2124.9 (1740.2, 2581.7)	1987.7 (1630.8, 2436.2)	<0.001		1750.9 (1388.0, 2221.4)	1798.3 (1473.1, 2232.2)	1838.3 (1506.9, 2241.2)	1800.6 (1496.1, 2169.3)	1706.2 (1393.6, 2096.6)	<0.001
Fish (g/day), median (IQR)c	60.4 (38.8, 91.6)	75.1 (52.4, 106.2)	81.3 (56.6, 113.8)	85.7 (59.7, 119.1)	84.6 (55.8, 121.5)	<0.001		65.0 (42.2, 94.7)	75.9 (53.0, 104.4)	79.5 (55.6, 108.7)	80.9 (56.1, 111.1)	76.5 (51.3, 108.4)	<0.001
Meat (g/day), median (IQR)c	50.4 (29.5, 79.7)	55.5 (34.7, 81.7)	55.4 (35.4, 81.7)	55.4 (35.7, 81.9)	52.4 (31.6, 79.0)	<0.001		52.4 (30.9, 80.6)	50.7 (31.9, 74.2)	49.3 (31.7, 71.1)	46.0 (28.8, 67.6)	41.1 (24.6, 62.6)	<0.001
Vegetables (g/day), median (IQR)c	75.4 (49.8, 105.9)	124.0 (95.9, 156.5)	161.1 (129.9, 201.7)	206.4 (168.4, 254.9)	301.6 (240.4, 391.4)	<0.001		103.5 (74.9, 138.9)	154.6 (124.4, 193.1)	193.0 (157.9, 235.9)	239.8 (199.6, 290.7)	337.6 (273.6, 426.4)	<0.001
Fruits (g/day), median (IQR)c	75.0 (31.7, 134.8)	118.9 (62.2, 189.0)	146.3 (82.7, 230.9)	169.0 (97.1, 262.9)	190.0 (107.2, 298.9)	<0.001		139.8 (77.5, 222.1)	189.6 (119.4, 280.3)	209.4 (135.4, 306.7)	227.0 (149.4, 334.4)	232.2 (143.3, 352.4)	<0.001
Green and yellow vegetables (g/day), median (IQR)c	22.8 (14.3, 40.4)	44.8 (33.0, 69.5)	65.1 (49.2, 90.3)	89.1 (69.6, 117.0)	143.6 (111.2, 193.4)	<0.001		34.3 (23.7, 49.2)	59.1 (46.7, 78.7)	80.1 (64.7, 103.8)	106.7 (87.0, 133.3)	165.3 (130.9, 213.4)	<0.001
β-carotene (mcg/day), median (IQR)c	888.9 (639.3, 1092.7)	1612.8 (1439.4, 1780.1)	2336.0 (2143.7, 2539.1)	3285.0 (3012.6, 3614.0)	5310.1 (4541.3, 6794.6)	<0.001		1414.1 (1067.4, 1679.5)	2322.7 (2116.5, 2521.3)	3134.7 (2921.7, 3363.2)	4146.7 (3856.0, 4495.6)	6320.1 (5494.2, 7960.7)	<0.001
Retinol
Age (years), mean (SD)a	56.5 (7.8)	56.6 (7.9)	56.1 (7.7)	55.8 (7.6)	56.5 (7.8)	<0.001		57.8 (8.0)	56.7 (8.0)	56.4 (7.9)	56.2 (7.7)	56.5 (7.8)	<0.001
BMI (kg/m2), mean (SD)a	23.6 (2.9)	23.5 (2.8)	23.6 (2.9)	23.6 (2.9)	23.5 (2.9)	0.211		23.6 (3.3)	23.3 (3.1)	23.3 (3.1)	23.4 (3.1)	23.6 (3.1)	<0.001
Current smokers, %b	3789 (47.5%)	3381 (42.4%)	3600 (45.2%)	3664 (46.0%)	3672 (46.1%)	<0.001		520 (5.6%)	437 (4.7%)	477 (5.1%)	544 (5.8%)	616 (6.6%)	<0.001
Alcohol intake (≥1 day/week), %b	5565 (69.8%)	5247 (65.8%)	5628 (70.6%)	5621 (70.5%)	5096 (63.9%)	<0.001		1016 (10.9%)	1229 (13.2%)	1377 (14.7%)	1343 (14.4%)	1302 (13.9%)	<0.001
METs, median (IQR)c	34.2 (27.2, 42.7)	31.9 (27.1, 37.9)	33.7 (27.1, 42.7)	33.7 (27.1, 42.7)	31.9 (27.1, 37.2)	<0.001		31.9 (27.1, 34.2)	31.9 (27.1, 34.2)	31.9 (27.1, 34.2)	31.9 (27.1, 34.2)	31.9 (27.1, 34.2)	0.002
Medication for hypertension (yes), %c	1505 (18.9%)	1493 (18.7%)	1437 (18.0%)	1356 (17.0%)	1580 (19.8%)	<0.001		2160 (23.1%)	1863 (19.9%)	1728 (18.5%)	1735 (18.6%)	1813 (19.4%)	<0.001
Vitamin supplementation (yes), %b	362 (4.5%)	536 (6.7%)	503 (6.3%)	498 (6.2%)	434 (5.4%)	<0.001		659 (7.1%)	971 (10.4%)	1176 (12.6%)	1107 (11.9%)	952 (10.2%)	<0.001
Postmenopausal, %b								7296 (80.3%)	6948 (75.8%)	6901 (75.3%)	6915 (75.3%)	6879 (75.7%)	<0.001
Occupation						<0.001							<0.001
Salaried/self-employed/professional	3863 (50.6%)	4429 (57.7%)	4466 (57.9%)	4663 (60.3%)	4406 (57.7%)			2280 (25.5%)	2768 (30.6%)	2802 (31.1%)	2918 (32.2%)	2853 (31.8%)
Agricaulture/forestry/fishery	1799 (23.6%)	1337 (17.4%)	1302 (16.9%)	1197 (15.5%)	1227 (16.1%)			1564 (17.5%)	1009 (11.2%)	933 (10.3%)	1006 (11.1%)	1027 (11.5%)
Housework/unemployed	577 (7.6%)	759 (9.9%)	644 (8.3%)	651 (8.4%)	805 (10.5%)			2880 (32.2%)	3092 (34.2%)	3046 (33.8%)	2885 (31.8%)	2891 (32.2%)
Multiple occupations/others	1392 (18.2%)	1152 (15.0%)	1305 (16.9%)	1227 (15.9%)	1194 (15.6%)			2221 (24.8%)	2176 (24.1%)	2239 (24.8%)	2255 (24.9%)	2197 (24.5%)
Coffee intake (>1 time/day), %b	1495 (18.8%)	1892 (23.7%)	1886 (23.7%)	1751 (22.0%)	1511 (19.0%)	<0.001		1201 (12.9%)	1793 (19.2%)	1977 (21.2%)	1872 (20.0%)	1541 (16.5%)	<0.001
Green tea intake (>1 time/day), %b	5015 (62.9%)	5073 (63.7%)	4986 (62.6%)	4887 (61.3%)	4561 (57.2%)	<0.001		6576 (70.4%)	6643 (71.1%)	6429 (68.8%)	6379 (68.3%)	5858 (62.7%)	<0.001
Total energy intake (kcal/day), median (IQR)c	2067.7 (1665.5, 2535.5)	2003.5 (1650.7, 2467.1)	2314.8 (1890.8, 2782.2)	2151.2 (1805.8, 2555.5)	1913.6 (1568.2, 2358.4)	<0.001		1753.3 (1390.2, 2184.0)	1732.4 (1444.4, 2098.0)	1921.0 (1503.8, 2369.0)	1865.4 (1575.3, 2235.3)	1657.2 (1354.8, 2011.5)	<0.001
Fish (g/day), median (IQR)c	68.0 (42.7, 101.2)	76.3 (51.1, 112.8)	74.7 (49.2, 107.2)	78.0 (53.7, 110.7)	88.2 (63.6, 122.4)	<0.001		72.0 (46.9, 106.1)	76.7 (52.0, 106.8)	73.5 (49.8, 102.5)	73.5 (50.9, 102.2)	81.9 (58.3, 111.6)	<0.001
Meat (g/day), median (IQR)c	39.8 (21.3, 64.6)	46.5 (27.1, 71.0)	48.5 (31.1, 73.1)	58.2 (40.4, 82.6)	75.9 (54.7, 105.2)	<0.001		37.1 (19.3, 61.7)	40.8 (24.3, 62.0)	43.1 (27.0, 63.8)	50.9 (34.3, 71.7)	65.8 (46.5, 90.6)	<0.001
Vegetables (g/day), median (IQR)c	155.2 (96.8, 234.0)	166.0 (109.4, 244.6)	162.0 (106.5, 237.1)	162.2 (110.3, 234.6)	168.5 (112.8, 245.2)	<0.001		203.4 (135.5, 293.8)	199.5 (139.4, 275.5)	192.4 (136.1, 272.3)	193.8 (136.8, 269.0)	192.8 (135.6, 269.4)	<0.001
Fruits (g/day), median (IQR)c	122.4 (53.8, 220.2)	140.1 (70.0, 235.3)	135.2 (72.3, 223.1)	135.5 (72.8, 219.7)	142.2 (74.5, 228.3)	<0.001		212.0 (121.1, 335.9)	208.7 (127.5, 314.1)	195.2 (118.9, 296.0)	193.8 (121.3, 287.9)	187.5 (116.1, 278.4)	<0.001
Green and yellow vegetables (g/day), median (IQR)c	60.0 (31.4, 100.3)	69.8 (39.6, 110.6)	70.1 (41.1, 110.2)	72.8 (43.1, 111.1)	76.7 (44.9, 118.9)	<0.001		78.3 (46.3, 123.3)	83.8 (53.9, 125.3)	83.8 (53.1, 127.4)	85.7 (55.2, 126.6)	88.3 (55.2, 132.3)	<0.001
Retinol (mcg/day), median (IQR)c	93.2 (62.6, 120.7)	203.9 (173.3, 241.9)	385.9 (333.9, 438.3)	619.6 (554.5, 691.8)	1081.3 (900.8, 1420.8)	<0.001		92.2 (64.2, 114.6)	180.9 (157.7, 207.7)	317.3 (274.9, 365.0)	531.8 (472.4, 601.2)	950.5 (790.2, 1255.9)	<0.001
Cryptoxanthin
Age (years), mean (SD)a	55.1 (7.5)	55.3 (7.4)	55.9 (7.6)	56.8 (7.7)	58.4 (8.1)	<0.001		55.8 (8.0)	56.0 (7.6)	56.6 (7.7)	57.2 (7.9)	58.0 (8.1)	<0.001
BMI (kg/m2), mean (SD)a	23.6 (2.9)	23.6 (2.9)	23.5 (2.9)	23.6 (2.8)	23.6 (2.8)	0.664		23.5 (3.3)	23.4 (3.2)	23.4 (3.1)	23.4 (3.1)	23.5 (3.1)	0.011
Current smokers, %b	4362 (54.7%)	4019 (50.4%)	3552 (44.6%)	3331 (41.8%)	2842 (35.7%)	<0.001		854 (9.1%)	541 (5.8%)	447 (4.8%)	369 (4.0%)	383 (4.1%)	<0.001
Alcohol intake (≥1 day/week), %b	6080 (76.3%)	5934 (74.5%)	5588 (70.1%)	5225 (65.6%)	4330 (54.3%)	<0.001		1633 (17.5%)	1432 (15.3%)	1237 (13.2%)	1070 (11.5%)	895 (9.6%)	<0.001
METs, median (IQR)c	31.9 (27.1, 37.9)	33.7 (27.1, 42.7)	33.7 (27.1, 42.7)	33.7 (27.1, 42.7)	31.9 (27.1, 42.7)	0.005		31.9 (27.1, 34.2)	31.9 (27.1, 34.2)	31.9 (27.1, 34.2)	31.9 (27.1, 34.2)	31.9 (27.1, 34.2)	0.088
Medication for hypertension (yes), %c	1394 (17.5%)	1421 (17.8%)	1431 (18.0%)	1501 (18.8%)	1624 (20.4%)	<0.001		1709 (18.3%)	1738 (18.6%)	1848 (19.8%)	1950 (20.9%)	2054 (22.0%)	<0.001
Vitamin supplementation (yes), %b	429 (5.4%)	459 (5.8%)	452 (5.7%)	505 (6.3%)	488 (6.1%)	0.083		923 (9.9%)	1006 (10.8%)	1030 (11.0%)	997 (10.7%)	909 (9.7%)	0.010
Postmenopausal, %b								6527 (72.3%)	6788 (74.2%)	7030 (76.7%)	7130 (77.9%)	7464 (81.3%)	<0.001
Occupation						<0.001							<0.001
Salaried/self-employed/professional	4597 (60.8%)	4568 (59.2%)	4547 (58.7%)	4322 (56.0%)	3793 (49.6%)			2988 (33.7%)	2843 (31.5%)	2784 (30.7%)	2625 (28.9%)	2381 (26.5%)
Agricaulture/forestry/fishery	1149 (15.2%)	1268 (16.4%)	1365 (17.6%)	1390 (18.0%)	1690 (22.1%)			1036 (11.7%)	1119 (12.4%)	1114 (12.3%)	1130 (12.4%)	1140 (12.7%)
Housework/unemployed	563 (7.4%)	574 (7.4%)	606 (7.8%)	730 (9.5%)	963 (12.6%)			2704 (30.5%)	2767 (30.6%)	2986 (32.9%)	3104 (34.2%)	3233 (36.0%)
Multiple occupations/others	1250 (16.5%)	1304 (16.9%)	1230 (15.9%)	1278 (16.6%)	1208 (15.8%)			2128 (24.0%)	2309 (25.5%)	2194 (24.2%)	2229 (24.5%)	2228 (24.8%)
Coffee intake (>1 time/day), %b	1962 (24.6%)	1778 (22.3%)	1653 (20.7%)	1628 (20.4%)	1514 (19.0%)	<0.001		1987 (21.3%)	1769 (18.9%)	1659 (17.8%)	1491 (16.0%)	1478 (15.8%)	<0.001
Green tea intake (>1 time/day), %b	4208 (52.8%)	4680 (58.7%)	4808 (60.3%)	5163 (64.8%)	5663 (71.1%)	<0.001		5385 (57.6%)	5994 (64.2%)	6439 (68.9%)	6725 (72.0%)	7342 (78.6%)	<0.001
Total energy intake (kcal/day), median (IQR)c	1979.6 (1616.1, 2492.7)	2214.3 (1829.6, 2656.1)	2143.1 (1750.2, 2655.1)	2141.1 (1716.2, 2545.2)	1966.8 (1617.9, 2418.8)	<0.001		1725.5 (1390.5, 2175.7)	1852.1 (1523.1, 2326.7)	1884.1 (1505.8, 2241.5)	1721.1 (1460.3, 2043.4)	1750.5 (1393.6, 2153.2)	<0.001
Fish (g/day), median (IQR)c	67.8 (42.2, 102.6)	73.9 (49.8, 106.3)	79.2 (54.4, 111.5)	82.7 (57.5, 116.1)	82.9 (55.5, 117.6)	<0.001		67.2 (43.2, 101.0)	74.9 (51.0, 104.9)	79.3 (55.9, 108.7)	78.7 (55.6, 108.7)	75.7 (51.6, 105.3)	<0.001
Meat (g/day), median (IQR)c	54.1 (31.8, 85.4)	56.7 (34.5, 85.5)	56.9 (35.7, 83.4)	53.5 (34.5, 79.1)	48.8 (30.3, 71.5)	<0.001		54.6 (32.3, 84.3)	53.1 (33.2, 77.8)	49.4 (31.5, 70.8)	44.9 (28.4, 65.5)	39.1 (23.6, 58.5)	<0.001
Vegetables (g/day), median (IQR)c	119.6 (71.7, 182.6)	141.4 (95.4, 203.6)	162.2 (113.0, 227.7)	188.3 (132.6, 262.2)	211.4 (146.2, 298.2)	<0.001		157.9 (104.3, 231.9)	182.9 (129.4, 252.8)	201.1 (145.8, 274.1)	217.6 (157.7, 294.5)	223.2 (156.6, 312.2)	<0.001
Fruits (g/day), median (IQR)c	31.1 (15.8, 54.7)	85.2 (58.4, 117.2)	138.2 (102.4, 176.0)	194.7 (148.6, 247.2)	314.7 (238.6, 421.1)	<0.001		70.4 (39.3, 113.8)	144.2 (107.9, 186.5)	198.1 (152.7, 248.9)	258.1 (202.7, 325.3)	399.7 (308.2, 518.5)	<0.001
Green and yellow vegetables (g/day), median (IQR)c	45.4 (23.7, 79.4)	61.2 (36.5, 92.0)	74.0 (44.7, 109.5)	84.2 (52.4, 126.2)	90.3 (54.1, 138.4)	<0.001		65.8 (39.3, 103.7)	80.4 (51.2, 120.2)	88.3 (57.7, 129.4)	94.2 (61.3, 137.8)	93.0 (58.1, 140.9)	<0.001
Cryptoxanthin (mcg/day), median (IQR)c	107.1 (59.4, 159.1)	369.2 (297.8, 438.6)	670.4 (588.4, 755.0)	1085.8 (958.7, 1236.2)	2142.8 (1701.1, 3077.0)	<0.001		244.1 (134.3, 353.1)	642.0 (550.0, 734.6)	1032.3 (925.0, 1143.8)	1589.4 (1415.0, 1816.6)	3152.2 (2542.1, 4270.7)	<0.001
Lycopene
Age (years), mean (SD)a	56.5 (7.7)	56.0 (7.8)	56.8 (8.1)	56.1 (7.6)	56.1 (7.6)	<0.001		57.4 (8.0)	56.0 (8.0)	56.4 (8.0)	56.7 (7.8)	57.1 (7.6)	<0.001
BMI (kg/m2), mean (SD)a	23.5 (2.9)	23.5 (2.8)	23.5 (2.9)	23.7 (2.8)	23.7 (2.9)	<0.001		23.7 (3.3)	23.4 (3.2)	23.2 (3.1)	23.3 (3.1)	23.5 (3.1)	<0.001
Current smokers, %b	4085 (51.3%)	3770 (47.3%)	3321 (41.7%)	3605 (45.2%)	3325 (41.7%)	<0.001		646 (6.9%)	538 (5.8%)	416 (4.5%)	450 (4.8%)	544 (5.8%)	<0.001
Alcohol intake (≥1 day/week), %b	5749 (72.1%)	5397 (67.7%)	5127 (64.3%)	5737 (72.0%)	5147 (64.6%)	<0.001		1117 (12.0%)	1302 (13.9%)	1257 (13.5%)	1222 (13.1%)	1369 (14.7%)	<0.001
METs, median (IQR)c	33.7 (27.1, 42.7)	32.8 (27.1, 42.7)	31.9 (27.1, 37.9)	33.7 (27.1, 42.7)	31.9 (27.1, 36.0)	<0.001		31.9 (27.1, 34.2)	31.9 (27.1, 34.2)	31.9 (27.1, 34.2)	31.9 (27.1, 34.2)	31.9 (27.1, 34.2)	<0.001
Medication for hypertension (yes), %c	1468 (18.4%)	1444 (18.1%)	1519 (19.1%)	1401 (17.6%)	1539 (19.3%)	0.034		1945 (20.8%)	1803 (19.3%)	1722 (18.4%)	1848 (19.8%)	1981 (21.2%)	<0.001
Vitamin supplementation (yes), %b	365 (4.6%)	441 (5.5%)	437 (5.5%)	493 (6.2%)	597 (7.5%)	<0.001		782 (8.4%)	844 (9.0%)	909 (9.7%)	991 (10.6%)	1339 (14.3%)	<0.001
Postmenopausal, %b								7054 (78.4%)	6640 (72.8%)	6828 (74.3%)	7075 (77.0%)	7342 (80.0%)	<0.001
Occupation						<0.001							<0.001
Salaried/self-employed/professional	4031 (54.0%)	4446 (57.7%)	4238 (54.9%)	4403 (56.7%)	4709 (60.8%)			2523 (28.8%)	2943 (32.5%)	2717 (29.9%)	2608 (28.8%)	2830 (31.1%)
Agricaulture/forestry/fishery	1567 (21.0%)	1373 (17.8%)	1361 (17.6%)	1435 (18.5%)	1126 (14.5%)			1382 (15.8%)	1041 (11.5%)	976 (10.8%)	1149 (12.7%)	991 (10.9%)
Housework/unemployed	582 (7.8%)	656 (8.5%)	874 (11.3%)	578 (7.4%)	746 (9.6%)			2705 (30.9%)	2911 (32.2%)	3077 (33.9%)	3003 (33.1%)	3098 (34.1%)
Multiple occupations/others	1286 (17.2%)	1224 (15.9%)	1251 (16.2%)	1348 (17.4%)	1161 (15.0%)			2143 (24.5%)	2157 (23.8%)	2305 (25.4%)	2310 (25.5%)	2173 (23.9%)
Coffee intake (>1 time/day), %b	1747 (21.9%)	1851 (23.2%)	1685 (21.1%)	1754 (22.0%)	1498 (18.8%)	<0.001		1839 (19.7%)	1893 (20.3%)	1683 (18.0%)	1592 (17.0%)	1377 (14.7%)	<0.001
Green tea intake (>1 time/day), %b	4618 (57.9%)	4892 (61.4%)	5297 (66.5%)	5095 (63.9%)	4620 (58.0%)	<0.001		5873 (62.9%)	6343 (67.9%)	6662 (71.3%)	6815 (73.0%)	6192 (66.3%)	<0.001
Total energy intake (kcal/day), median (IQR)c	2112.3 (1698.3, 2598.3)	2039.9 (1656.2, 2478.9)	1999.4 (1651.4, 2452.0)	2478.3 (2155.1, 2876.0)	1884.9 (1622.4, 2144.8)	<0.001		1776.5 (1422.9, 2255.8)	1764.7 (1435.8, 2170.0)	1732.2 (1443.2, 2109.3)	2011.2 (1539.5, 2417.1)	1720.3 (1440.0, 1979.7)	<0.001
Fish (g/day), median (IQR)c	66.3 (39.6, 103.0)	77.2 (53.3, 110.5)	83.1 (57.3, 116.1)	78.5 (53.3, 110.8)	80.9 (56.2, 113.7)	<0.001		67.6 (42.1, 103.0)	74.9 (51.7, 105.2)	79.1 (56.2, 108.9)	77.4 (53.9, 106.0)	77.1 (53.4, 106.2)	<0.001
Meat (g/day), median (IQR)c	51.3 (28.9, 82.1)	56.5 (35.9, 84.4)	54.0 (33.7, 78.8)	52.1 (33.4, 77.3)	55.2 (34.2, 82.2)	<0.001		52.0 (29.3, 81.6)	50.5 (31.8, 73.5)	47.4 (29.9, 69.2)	44.2 (27.7, 64.9)	45.8 (28.2, 68.0)	<0.001
Vegetables (g/day), median (IQR)c	99.3 (60.1, 153.0)	134.1 (91.4, 191.4)	176.7 (124.1, 243.9)	182.7 (132.2, 255.7)	228.3 (167.5, 310.2)	<0.001		136.9 (90.3, 201.4)	165.9 (120.1, 225.8)	199.3 (147.0, 265.4)	224.9 (165.9, 302.9)	259.2 (196.8, 346.1)	<0.001
Fruits (g/day), median (IQR)c	58.8 (23.5, 118.9)	107.0 (56.7, 176.7)	162.1 (98.4, 245.9)	162.0 (103.4, 257.9)	193.6 (122.1, 292.5)	<0.001		120.2 (60.0, 198.7)	167.3 (104.6, 250.5)	212.5 (143.3, 302.2)	246.4 (164.9, 354.9)	249.9 (168.7, 372.0)	<0.001
Green and yellow vegetables (g/day), median (IQR)c	32.1 (17.4, 54.9)	47.4 (30.0, 71.9)	66.7 (44.4, 97.6)	84.4 (62.5, 115.3)	127.9 (97.1, 175.7)	<0.001		48.6 (29.6, 76.6)	63.0 (43.4, 91.0)	79.7 (56.2, 110.9)	99.0 (71.6, 135.7)	141.2 (107.2, 191.4)	<0.001
Lycopene (mcg/day), median (IQR)c	102.2 (37.2, 159.2)	358.7 (283.6, 443.8)	859.5 (677.0, 1118.7)	2663.8 (2014.2, 3381.3)	6693.0 (5217.6, 9629.6)	<0.001		157.7 (76.6, 232.3)	460.2 (380.9, 550.3)	913.1 (774.5, 1102.3)	2121.5 (1667.9, 2725.7)	5904.8 (4475.0, 8612.7)	<0.001
Vegetables
Age (years), mean (SD)a	54.9 (7.6)	55.4 (7.5)	56.1 (7.7)	56.9 (7.7)	58.2 (7.9)	<0.001		55.9 (8.1)	56.0 (7.9)	56.6 (7.8)	57.2 (7.7)	58.0 (7.7)	<0.001
BMI (kg/m2), mean (SD)a	23.4 (2.9)	23.5 (2.9)	23.5 (2.8)	23.7 (2.9)	23.7 (2.9)	<0.001		23.3 (3.3)	23.3 (3.1)	23.4 (3.1)	23.5 (3.1)	23.6 (3.2)	<0.001
Current smokers, %b	4205 (52.8%)	3942 (49.5%)	3615 (45.4%)	3337 (41.9%)	3007 (37.7%)	<0.001		719 (7.7%)	562 (6.0%)	529 (5.7%)	398 (4.3%)	386 (4.1%)	<0.001
Alcohol intake (≥1 day/week), %b	5858 (73.5%)	5831 (73.2%)	5535 (69.4%)	5252 (65.9%)	4681 (58.7%)	<0.001		1486 (15.9%)	1459 (15.6%)	1241 (13.3%)	1171 (12.5%)	910 (9.7%)	<0.001
METs, median (IQR)c	31.9 (27.1, 37.9)	33.7 (27.1, 42.7)	31.9 (27.1, 42.7)	33.7 (27.1, 42.7)	33.7 (27.1, 42.7)	<0.001		31.9 (27.1, 34.2)	31.9 (27.1, 34.2)	31.9 (27.1, 34.2)	31.9 (27.1, 34.2)	33.7 (28.3, 34.2)	<0.001
Medication for hypertension (yes), %c	1220 (15.3%)	1428 (17.9%)	1414 (17.7%)	1582 (19.8%)	1727 (21.7%)	<0.001		1694 (18.1%)	1712 (18.3%)	1884 (20.2%)	1963 (21.0%)	2046 (21.9%)	<0.001
Vitamin supplementation (yes), %b	401 (5.0%)	451 (5.7%)	442 (5.5%)	491 (6.2%)	548 (6.9%)	<0.001		865 (9.3%)	936 (10.0%)	1040 (11.1%)	1015 (10.9%)	1009 (10.8%)	<0.001
Postmenopausal, %b								6501 (72.1%)	6696 (73.2%)	6972 (75.9%)	7288 (79.5%)	7482 (81.8%)	<0.001
Occupation						<0.001							<0.001
Salaried/self-employed/professional	4669 (61.8%)	4638 (60.1%)	4463 (57.7%)	4291 (55.6%)	3766 (49.0%)			3048 (34.5%)	3027 (33.6%)	2743 (30.2%)	2531 (27.8%)	2272 (25.2%)
Agricaulture/forestry/fishery	1155 (15.3%)	1228 (15.9%)	1336 (17.3%)	1413 (18.3%)	1730 (22.5%)			1075 (12.2%)	1059 (11.7%)	1044 (11.5%)	1073 (11.8%)	1288 (14.3%)
Housework/unemployed	530 (7.0%)	579 (7.5%)	682 (8.8%)	763 (9.9%)	882 (11.5%)			2648 (29.9%)	2816 (31.2%)	3087 (34.0%)	3173 (34.9%)	3070 (34.0%)
Multiple occupations/others	1195 (15.8%)	1271 (16.5%)	1248 (16.1%)	1250 (16.2%)	1306 (17.0%)			2073 (23.4%)	2115 (23.5%)	2194 (24.2%)	2314 (25.5%)	2392 (26.5%)
Coffee intake (>1 time/day), %b	2014 (25.3%)	1896 (23.8%)	1760 (22.1%)	1548 (19.4%)	1317 (16.5%)	<0.001		2111 (22.6%)	1842 (19.7%)	1708 (18.3%)	1496 (16.0%)	1227 (13.1%)	<0.001
Green tea intake (>1 time/day), %b	4152 (52.1%)	4626 (58.0%)	5035 (63.2%)	5322 (66.8%)	5387 (67.6%)	<0.001		5529 (59.2%)	6237 (66.8%)	6536 (70.0%)	6727 (72.0%)	6856 (73.4%)	<0.001
Total energy intake (kcal/day), median (IQR)c	2061.7 (1660.3, 2564.5)	2155.0 (1762.6, 2617.6)	2141.4 (1752.3, 2583.5)	2094.6 (1723.8, 2558.4)	1990.2 (1618.1, 2449.8)	<0.001		1760.2 (1399.7, 2237.5)	1824.6 (1478.9, 2234.5)	1803.0 (1487.9, 2190.2)	1778.0 (1472.7, 2164.7)	1737.7 (1415.0, 2127.2)	<0.001
Fish (g/day), median (IQR)c	60.9 (39.0, 90.4)	74.9 (51.8, 106.3)	81.7 (56.6, 115.4)	85.8 (59.2, 120.5)	84.7 (56.9, 120.3)	<0.001		64.9 (41.9, 94.2)	75.9 (52.9, 104.6)	79.3 (54.8, 109.8)	80.4 (56.2, 110.2)	77.2 (52.3, 108.4)	<0.001
Meat (g/day), median (IQR)c	50.2 (29.2, 78.4)	56.5 (34.9, 82.8)	56.7 (36.0, 83.8)	55.1 (35.3, 80.9)	51.4 (31.4, 77.7)	<0.001		51.3 (29.8, 79.5)	51.6 (32.6, 75.6)	49.5 (31.4, 71.4)	46.6 (29.4, 68.1)	40.8 (24.6, 61.8)	<0.001
Fruits (g/day), median (IQR)c	74.0 (31.0, 141.7)	113.1 (60.0, 180.2)	141.7 (80.3, 220.4)	166.9 (98.7, 255.2)	198.8 (116.2, 308.3)	<0.001		138.8 (74.9, 232.0)	181.7 (114.9, 271.8)	203.3 (133.5, 296.8)	224.1 (146.7, 323.6)	247.2 (158.0, 369.1)	<0.001
Green and yellow vegetables (g/day), median (IQR)c	23.9 (14.8, 34.8)	49.6 (37.2, 64.5)	72.0 (55.7, 89.4)	99.5 (78.1, 121.9)	155.9 (119.0, 205.4)	<0.001		36.2 (24.9, 48.8)	63.3 (50.1, 78.1)	86.4 (69.1, 104.9)	115.3 (92.6, 139.0)	174.2 (135.1, 223.3)	<0.001
Vegetables (g/day), median (IQR)c	67.5 (48.2, 82.5)	118.6 (107.4, 129.5)	163.1 (151.1, 175.6)	219.8 (203.1, 239.1)	332.4 (290.6, 409.9)	<0.001		93.7 (72.0, 109.8)	148.9 (136.8, 160.2)	196.3 (184.1, 209.3)	254.7 (238.1, 275.6)	373.9 (329.7, 452.2)	<0.001
Fruits
Age (years), mean (SD)a	55.1 (7.6)	55.8 (7.6)	56.0 (7.6)	56.7 (7.8)	58.0 (8.0)	<0.001		56.0 (8.1)	56.2 (7.9)	56.7 (7.9)	57.1 (7.7)	57.5 (7.8)	<0.001
BMI (kg/m2), mean (SD)a	23.6 (3.0)	23.6 (2.9)	23.5 (2.8)	23.5 (2.8)	23.6 (2.8)	0.305		23.6 (3.3)	23.5 (3.1)	23.3 (3.1)	23.4 (3.1)	23.4 (3.1)	<0.001
Current smokers, %b	4489 (56.3%)	3982 (50.0%)	3600 (45.2%)	3225 (40.5%)	2810 (35.3%)	<0.001		897 (9.6%)	554 (5.9%)	431 (4.6%)	370 (4.0%)	342 (3.7%)	<0.001
Alcohol intake (≥1 day/week), %b	6230 (78.2%)	5955 (74.7%)	5689 (71.4%)	5097 (64.0%)	4186 (52.5%)	<0.001		1646 (17.6%)	1414 (15.1%)	1272 (13.6%)	1042 (11.2%)	893 (9.6%)	<0.001
METs, median (IQR)c	31.9 (27.1, 42.7)	33.7 (27.1, 42.7)	33.7 (27.1, 42.7)	33.7 (27.1, 37.9)	31.9 (27.1, 37.9)	<0.001		31.9 (27.1, 34.2)	31.9 (27.1, 34.2)	31.9 (27.1, 34.2)	31.9 (27.1, 34.2)	31.9 (27.1, 34.2)	0.13
Medication for hypertension (yes), %c	1400 (17.6%)	1460 (18.3%)	1445 (18.1%)	1502 (18.8%)	1564 (19.6%)	0.012		1712 (18.3%)	1753 (18.8%)	1863 (19.9%)	1908 (20.4%)	2063 (22.1%)	<0.001
Vitamin supplementation (yes), %b	395 (5.0%)	438 (5.5%)	463 (5.8%)	494 (6.2%)	543 (6.8%)	<0.001		851 (9.1%)	1014 (10.9%)	1000 (10.7%)	1029 (11.0%)	971 (10.4%)	<0.001
Postmenopausal, %b								6516 (72.3%)	6799 (74.4%)	6983 (76.3%)	7262 (79.0%)	7379 (80.4%)	<0.001
Occupation						<0.001							<0.001
Salaried/self-employed/professional	4502 (59.7%)	4472 (58.1%)	4505 (58.3%)	4309 (55.8%)	4039 (52.4%)			2934 (33.3%)	2852 (31.6%)	2724 (30.0%)	2574 (28.3%)	2537 (28.1%)
Agricaulture/forestry/fishery	1247 (16.5%)	1388 (18.0%)	1325 (17.1%)	1422 (18.4%)	1480 (19.2%)			1118 (12.7%)	1207 (13.4%)	1087 (12.0%)	1091 (12.0%)	1036 (11.5%)
Housework/unemployed	537 (7.1%)	540 (7.0%)	631 (8.2%)	766 (9.9%)	962 (12.5%)			2611 (29.6%)	2756 (30.5%)	2956 (32.6%)	3212 (35.3%)	3259 (36.1%)
Multiple occupations/others	1249 (16.6%)	1297 (16.9%)	1272 (16.4%)	1228 (15.9%)	1224 (15.9%)			2151 (24.4%)	2224 (24.6%)	2302 (25.4%)	2215 (24.4%)	2196 (24.3%)
Coffee intake (>1 time/day), %b	1945 (24.4%)	1795 (22.5%)	1736 (21.8%)	1606 (20.2%)	1453 (18.2%)	<0.001		2134 (22.8%)	1876 (20.1%)	1619 (17.3%)	1411 (15.1%)	1344 (14.4%)	<0.001
Green tea intake (>1 time/day), %b	4233 (53.1%)	4817 (60.4%)	4944 (62.0%)	5132 (64.4%)	5396 (67.7%)	<0.001		5510 (59.0%)	6225 (66.6%)	6453 (69.1%)	6748 (72.2%)	6949 (74.4%)	<0.001
Total energy intake (kcal/day), median (IQR)c	2012.4 (1629.8, 2498.7)	2210.1 (1763.1, 2698.2)	2162.0 (1789.6, 2597.1)	2074.1 (1703.4, 2536.4)	1995.9 (1624.0, 2430.8)	<0.001		1748.2 (1377.1, 2239.7)	1849.3 (1518.6, 2269.2)	1809.3 (1496.6, 2218.0)	1780.5 (1464.2, 2172.7)	1717.3 (1402.3, 2067.2)	<0.001
Fish (g/day), median (IQR)c	65.3 (40.5, 100.3)	75.3 (49.9, 107.5)	79.1 (53.9, 111.9)	82.7 (57.6, 116.1)	84.0 (57.8, 118.1)	<0.001		64.3 (40.8, 97.0)	76.1 (51.6, 106.6)	79.8 (56.2, 109.2)	80.2 (56.8, 108.2)	76.1 (52.6, 106.4)	<0.001
Meat (g/day), median (IQR)c	54.8 (31.7, 86.8)	56.3 (34.3, 85.2)	55.1 (34.9, 81.4)	54.6 (35.0, 79.8)	49.1 (30.8, 72.1)	<0.001		57.0 (33.9, 89.0)	52.6 (33.2, 77.1)	49.4 (31.3, 70.3)	44.5 (28.4, 64.4)	38.3 (23.0, 57.6)	<0.001
Vegetables (g/day), median (IQR)c	115.4 (68.2, 175.9)	140.8 (95.7, 203.5)	161.1 (112.6, 227.2)	186.0 (132.6, 258.0)	218.6 (153.9, 303.4)	<0.001		152.5 (100.0, 227.1)	179.7 (128.9, 249.6)	200.5 (146.6, 272.4)	215.6 (157.1, 290.5)	233.8 (165.1, 324.5)	<0.001
Green and yellow vegetables (g/day), median (IQR)c	42.5 (22.5, 75.0)	59.0 (35.8, 90.9)	71.2 (44.4, 105.1)	84.7 (53.4, 121.9)	98.9 (60.9, 147.3)	<0.001		61.9 (37.0, 99.3)	76.1 (49.4, 113.9)	88.7 (58.0, 127.6)	95.7 (62.1, 137.1)	101.0 (64.3, 151.5)	<0.001
Fruits (g/day), median (IQR)c	29.4 (15.7, 42.1)	82.1 (68.4, 95.6)	135.5 (122.0, 150.2)	202.4 (183.1, 225.3)	340.4 (288.7, 433.5)	<0.001		64.3 (39.0, 85.6)	136.3 (120.9, 151.9)	198.5 (182.7, 215.3)	275.3 (252.5, 301.4)	434.7 (376.1, 536.6)	<0.001
Green and yellow vegetables
Age (years), mean (SD)a	55.4 (7.8)	55.7 (7.7)	56.0 (7.7)	56.8 (7.7)	57.6 (7.7)	<0.001		56.4 (8.3)	55.9 (7.9)	56.5 (7.7)	57.0 (7.7)	57.7 (7.6)	<0.001
BMI (kg/m2), mean (SD)a	23.5 (3.0)	23.5 (2.8)	23.6 (2.8)	23.6 (2.9)	23.7 (2.9)	0.001		23.4 (3.3)	23.4 (3.1)	23.4 (3.1)	23.4 (3.1)	23.5 (3.2)	0.11
Current smokers, %b	4213 (52.9%)	3852 (48.3%)	3733 (46.8%)	3300 (41.4%)	3008 (37.7%)	<0.001		693 (7.4%)	572 (6.1%)	476 (5.1%)	431 (4.6%)	422 (4.5%)	<0.001
Alcohol intake (≥1 day/week), %b	5680 (71.3%)	5685 (71.3%)	5704 (71.6%)	5328 (66.9%)	4760 (59.7%)	<0.001		1377 (14.7%)	1370 (14.7%)	1310 (14.0%)	1205 (12.9%)	1005 (10.8%)	<0.001
METs, median (IQR)c	31.9 (27.1, 37.9)	33.7 (27.1, 42.7)	33.7 (27.1, 42.7)	33.7 (27.1, 39.1)	33.7 (27.1, 37.9)	<0.001		31.9 (27.1, 34.2)	31.9 (27.1, 34.2)	31.9 (27.1, 34.2)	31.9 (27.1, 34.2)	31.9 (27.1, 34.2)	<0.001
Medication for hypertension (yes), %c	1332 (16.7%)	1421 (17.8%)	1489 (18.7%)	1524 (19.1%)	1605 (20.1%)	<0.001		1784 (19.1%)	1717 (18.4%)	1864 (20.0%)	1908 (20.4%)	2026 (21.7%)	<0.001
Vitamin supplementation (yes), %b	371 (4.7%)	406 (5.1%)	459 (5.8%)	514 (6.4%)	583 (7.3%)	<0.001		752 (8.1%)	900 (9.6%)	976 (10.4%)	1071 (11.5%)	1166 (12.5%)	<0.001
Postmenopausal, %b								6587 (72.9%)	6626 (72.5%)	7014 (76.6%)	7212 (78.6%)	7500 (81.9%)	<0.001
Occupation						<0.001							<0.001
Salaried/self-employed/professional	4391 (58.1%)	4492 (58.2%)	4515 (58.4%)	4387 (56.8%)	4042 (52.7%)			2833 (32.0%)	2994 (33.2%)	2783 (30.7%)	2586 (28.5%)	2425 (26.8%)
Agricaulture/forestry/fishery	1318 (17.5%)	1372 (17.8%)	1304 (16.9%)	1350 (17.5%)	1518 (19.8%)			1217 (13.7%)	1074 (11.9%)	1025 (11.3%)	1071 (11.8%)	1152 (12.7%)
Housework/unemployed	591 (7.8%)	583 (7.6%)	644 (8.3%)	764 (9.9%)	854 (11.1%)			2686 (30.3%)	2786 (30.9%)	3075 (34.0%)	3101 (34.2%)	3146 (34.8%)
Multiple occupations/others	1252 (16.6%)	1269 (16.4%)	1264 (16.4%)	1227 (15.9%)	1258 (16.4%)			2124 (24.0%)	2169 (24.0%)	2169 (24.0%)	2313 (25.5%)	2313 (25.6%)
Coffee intake (>1 time/day), %b	2017 (25.3%)	1893 (23.8%)	1757 (22.0%)	1588 (19.9%)	1280 (16.1%)	<0.001		2054 (22.0%)	1933 (20.7%)	1685 (18.0%)	1465 (15.7%)	1247 (13.3%)	<0.001
Green tea intake (>1 time/day), %b	4371 (54.8%)	4770 (59.8%)	5038 (63.2%)	5165 (64.8%)	5178 (65.0%)	<0.001		5710 (61.1%)	6338 (67.9%)	6551 (70.1%)	6633 (71.0%)	6653 (71.2%)	<0.001
Total energy intake (kcal/day), median (IQR)c	2022.8 (1632.3, 2504.0)	2172.6 (1748.4, 2639.8)	2171.9 (1812.3, 2609.7)	2074.8 (1708.7, 2533.0)	1997.4 (1620.9, 2461.6)	<0.001		1743.4 (1385.1, 2203.8)	1810.3 (1480.9, 2238.1)	1816.6 (1496.1, 2220.0)	1792.8 (1481.0, 2169.4)	1739.6 (1411.6, 2127.5)	<0.001
Fish (g/day), median (IQR)c	63.4 (40.7, 94.8)	75.4 (51.6, 108.2)	80.7 (55.3, 114.2)	82.9 (57.4, 116.1)	84.5 (57.1, 119.2)	<0.001		66.1 (42.7, 96.1)	74.9 (51.6, 104.1)	78.7 (54.2, 109.5)	80.6 (56.2, 109.8)	77.4 (53.0, 108.2)	<0.001
Meat (g/day), median (IQR)c	50.8 (29.4, 79.5)	55.7 (34.8, 82.1)	54.9 (35.0, 81.2)	55.8 (35.6, 82.1)	51.9 (31.7, 78.8)	<0.001		51.1 (29.9, 78.4)	51.0 (32.2, 75.2)	48.6 (31.2, 72.0)	47.6 (29.8, 68.0)	41.2 (25.0, 62.5)	<0.001
Vegetables (g/day), median (IQR)c	71.0 (48.5, 98.1)	120.8 (96.9, 149.9)	158.6 (131.6, 193.0)	207.1 (174.5, 248.1)	313.9 (257.4, 400.0)	<0.001		98.7 (72.7, 130.9)	149.4 (124.2, 181.8)	191.5 (162.5, 227.7)	241.8 (207.4, 284.3)	351.7 (293.1, 437.2)	<0.001
Fruits (g/day), median (IQR)c	73.9 (31.0, 148.0)	110.6 (59.1, 187.2)	134.9 (79.1, 209.8)	166.5 (99.9, 248.6)	201.1 (121.0, 305.0)	<0.001		145.7 (77.1, 244.2)	179.4 (110.5, 278.1)	199.8 (130.0, 294.8)	219.6 (147.0, 313.8)	245.6 (158.7, 360.6)	<0.001
Green and yellow vegetables (g/day), median (IQR)c	21.5 (13.9, 27.7)	45.6 (39.7, 51.4)	69.9 (63.7, 76.7)	100.2 (91.4, 110.6)	162.8 (138.8, 206.5)	<0.001		32.4 (23.3, 39.8)	58.9 (52.8, 64.8)	84.0 (77.2, 91.1)	116.1 (106.9, 126.9)	181.5 (156.9, 225.0)	<0.001
Abbreviations: SD, standard deviation; BMI, body mass index; METs, metabolic equivalents; IQR, interquartile range.
a P values were calculated with ANOVA.
b P values were calculated with the chi-square test.
c P values were calculated with the Kruskal-Wallis test.

## Sheet: ST2
Supplementary Table 2. Hazard Ratios for Pneumonia Mortality by Quintiles of Intake of Nutrients, Vegetables, and Fruits in Japanese Men and Women (Sensitivity Analysis: Exclusion of Participants Who Died within the First Three Years of Follow-up).
	Men (N = 39,850)															Women (N = 46,705)
	Q1 (Reference)	Q2			Q3			Q4			Q5			P-trend		Q1 (Reference)	Q2			Q3			Q4			Q5			P-trend
Vitamin C
Person-years	121622		122965			123021			123009			120947				155040		155715			155007			154774			153620
Number of cases	132		146			147			171			189				96		88			88			101			94
HR2b	1	1.00808	0.792667	1.28204	0.860401	0.671542	1.10237	0.863164	0.672497	1.10789	0.768823	0.59164	0.999068	0.0237549		1	0.868463	0.64648	1.16667	0.82758	0.611269	1.12044	0.865824	0.639131	1.17292	0.742741	0.539231	1.02306	0.112341
Vitamin E
Person-years	120900		123216			122846			123048			121553				151134		153850			155671			156949			156552
Number of cases	155		152			118			160			200				116		93			80			93			85
HR2b	1	0.915954	0.730318	1.14878	0.636398	0.49762	0.81388	0.829929	0.657844	1.04703	0.846311	0.671402	1.06679	0.17445		1	0.887542	0.673193	1.17014	0.770923	0.576536	1.03085	0.859161	0.648297	1.13861	0.714355	0.531991	0.959232	0.0352693
α-carotene
Person-years	120611		122789			122571			123326			122266				152925		154071			155605			155620			155934
Number of cases	154		139			163			145			184				104		92			89			86			96
HR2b	1	0.890211	0.706711	1.12136	0.968994	0.775506	1.21076	0.815245	0.646637	1.02782	0.883903	0.705299	1.10773	0.215298		1	1.05543	0.795639	1.40006	0.980843	0.737169	1.30506	1.00254	0.750602	1.33904	0.965101	0.723794	1.28686	0.726487
β-carotene
Person-years	120906		122109			123242			122648			122660				151923		153939			155274			156482			156537
Number of cases	151		122			158			165			189				98		95			83			87			104
HR2b	1	0.739176	0.581323	0.939893	0.851974	0.67936	1.06845	0.806042	0.642379	1.0114	0.792849	0.632933	0.993171	0.156003		1	1.02553	0.771997	1.36232	0.881017	0.65555	1.18403	0.875015	0.653121	1.1723	0.915532	0.689568	1.21554	0.3215
Retinol
Person-years	124092		122010			122734			122915			119813				156744		153922			152190			155666			155633
Number of cases	179		160			131			167			148				105		88			94			89			91
HR2b	1	0.897711	0.723184	1.11436	0.770557	0.612769	0.968975	1.01081	0.815013	1.25364	0.785842	0.62858	0.982448	0.14691		1	0.958337	0.719433	1.27657	1.11731	0.840512	1.48526	1.07931	0.808078	1.44158	1.03205	0.773849	1.3764	0.588447
Cryptoxanthin
Person-years	121178		123933			124137			123664			118651				154019		157039			157022			154931			151145
Number of cases	146		159			154			143			183				106		73			84			92			112
HR2b	1	1.04477	0.832182	1.31166	0.970394	0.769989	1.22296	0.799669	0.63044	1.01433	0.855925	0.678736	1.07937	0.0333113		1	0.686743	0.508055	0.928279	0.707902	0.528749	0.947758	0.684683	0.513408	0.913096	0.732668	0.552797	0.971066	0.0587844
Lycopene
Person-years	122992		122123			120689			124762			120997				156638		154089			153512			156682			153235
Number of cases	197		140			155			155			138				124		82			92			88			81
HR2b	1	0.754663	0.606567	0.938917	0.750701	0.606016	0.929928	0.871619	0.702169	1.08196	0.747124	0.597093	0.934853	0.0636792		1	0.787084	0.59439	1.04225	0.824785	0.627861	1.08347	0.78258	0.592765	1.03318	0.713004	0.536526	0.94753	0.0276549
Vegetables
Person-years	120659		121932			122424			123784			122764				150750		153654			154262			156648			158841
Number of cases	145		142			146			167			185				104		78			98			88			99
HR2b	1	0.945039	0.748677	1.1929	0.886206	0.702331	1.11822	0.894767	0.713053	1.12279	0.868238	0.692199	1.08905	0.207344		1	0.759141	0.565494	1.0191	0.937971	0.709936	1.23925	0.791483	0.593319	1.05583	0.839277	0.632463	1.11372	0.319626
Fruits
Person-years	120732		123550			123735			123010			120536				153484		155562			155199			156017			153894
Number of cases	159		152			142			157			175				99		86			100			84			98
HR2b	1	0.861063	0.687393	1.07861	0.801934	0.635527	1.01191	0.81125	0.644214	1.0216	0.77405	0.613669	0.976347	0.0390506		1	0.799666	0.596612	1.07183	0.838281	0.630159	1.11514	0.66292	0.490906	0.895207	0.737207	0.54999	0.988153	0.0221946
Green and yellow vegetables
Person-years	120349		121529			123346			123256			123083				151399		154174			155822			155926			156834
Number of cases	176		140			137			166			166				115		80			79			89			104
HR2b	1	0.780106	0.623987	0.975285	0.716544	0.571919	0.89774	0.803208	0.647001	0.997128	0.719492	0.57785	0.895853	0.0125051		1	0.78509	0.589259	1.046	0.721109	0.539977	0.963002	0.797231	0.601899	1.05595	0.861569	0.655965	1.13162	0.339329
Abbreviations: HR, hazard ratio; 95% CI, 95% confidence intervals.
b HR2: adjusted for age (continuous), area (11 public health centers), BMI (14 to <21, 21 to <23, 23 to <25, or 25 to 40 kg/m2), smoking status (never, past, current with 1 to 19, or current with ≥20 cigarettes/d), alcohol intake (nondrinker, occasional drinker, <300, or ≥300 g/week in men; nondrinker, occasional drinker, <150, or ≥150 g/week in women), Met's (quartiles), coffee intake (never, ≤6…

## Sheet: ST3
Supplementary Table 3. Hazard Ratios for Pneumonia Mortality by Quintiles of Intake of Nutrients, Vegetables, and Fruits in Japanese Men and Women (Sensitivity Analysis: Exclusion of Participants Who Used Vitamin Supplements).
	Men (N = 39,850)															Women (N = 46,705)
	Q1 (Reference)	Q2			Q3			Q4			Q5			P-trend		Q1 (Reference)	Q2			Q3			Q4			Q5			P-trend
Vitamin C
Person-years	139024		139113			138605			137610			134605				167254		165467			162971			162568			162923
Number of cases	127		149			145			168			184				98		78			77			93			87
HR2a	1	1.09206	0.857748	1.39037	0.895238	0.696459	1.15075	0.903204	0.701484	1.16293	0.794634	0.609153	1.03659	0.0290154		1	0.764273	0.564141	1.0354	0.721354	0.527728	0.986023	0.798776	0.586079	1.08866	0.690011	0.497773	0.95649	0.0698995
Vitamin E
Person-years	138090		139257			138645			138130			134837				162153		165012			165100			165745			163173
Number of cases	152		144			119			162			196				111		83			73			87			79
HR2a	1	0.895133	0.71071	1.12741	0.665831	0.52026	0.852133	0.878747	0.695952	1.10955	0.862382	0.682464	1.08973	0.343699		1	0.825199	0.618513	1.10095	0.729972	0.540073	0.986643	0.83659	0.626096	1.11785	0.694081	0.511898	0.941104	0.0360352
α-carotene
Person-years	137362		138762			138321			138279			136234				164646		163924			165453			163603			163557
Number of cases	148		131			149			141			181				97		85			85			77			89
HR2a	1	0.898035	0.710631	1.13486	0.973017	0.776145	1.21983	0.841117	0.665276	1.06343	0.938877	0.748483	1.1777	0.502093		1	1.04657	0.780538	1.40327	0.999336	0.744896	1.34069	0.968508	0.715395	1.31118	0.963507	0.715064	1.29827	0.678211
β-carotene
Person-years	137962		138549			138892			137665			135891				164220		164279			164351			164490			163843
Number of cases	146		121			158			160			188				95		88			76			79			95
HR2a	1	0.764497	0.599762	0.974477	0.896288	0.713273	1.12626	0.820859	0.651769	1.03382	0.829464	0.660487	1.04167	0.261295		1	0.99046	0.739836	1.32598	0.843535	0.621894	1.14417	0.844071	0.624019	1.14172	0.878054	0.655796	1.17564	0.224812
Retinol
Person-years	141275		136288			137612			137845			135937				171819		163274			158343			162323			165424
Number of cases	175		153			127			164			154				98		84			85			81			85
HR2a	1	0.880731	0.706878	1.09734	0.775257	0.614605	0.977901	1.02456	0.824457	1.27322	0.826046	0.661467	1.03157	0.343322		1	1.00246	0.746508	1.34617	1.13964	0.847233	1.53296	1.10216	0.815474	1.48965	1.04512	0.77598	1.40761	0.589494
Cryptoxanthin
Person-years	137416		139675			139698			138520			133648				164590		165714			165009			163758			162111
Number of cases	145		156			154			141			177				104		68			72			82			107
HR2a	1	1.04853	0.834047	1.31817	0.995162	0.789336	1.25466	0.814588	0.641579	1.03425	0.849121	0.672069	1.07282	0.032632		1	0.651876	0.478623	0.887845	0.635333	0.467884	0.862709	0.624406	0.463342	0.841458	0.71346	0.535382	0.950771	0.0353794
Lycopene
Person-years	140096		138118			136987			139487			134269				169299		165784			164496			165626			155978
Number of cases	188		135			163			150			137				119		71			88			83			72
HR2a	1	0.762852	0.610335	0.953481	0.829373	0.669856	1.02688	0.908265	0.728648	1.13216	0.794991	0.633807	0.997166	0.224411		1	0.702434	0.522505	0.944325	0.827947	0.626352	1.09443	0.78761	0.592148	1.04759	0.688131	0.511458	0.925833	0.0402073
Vegetables
Person-years	137444		137920			138420			138633			136541				162687		164031			162544			165173			166749
Number of cases	141		140			144			165			183				105		67			83			78			94
HR2a	1	0.971245	0.767509	1.22906	0.90918	0.71873	1.1501	0.928416	0.738149	1.16773	0.894997	0.711823	1.12531	0.31981		1	0.669246	0.492176	0.91002	0.86086	0.647409	1.14469	0.706945	0.525212	0.95156	0.811298	0.609363	1.08015	0.223249
Fruits
Person-years	137552		139534			139399			137812			134660				165114		164263			164263			163995			163547
Number of cases	155		152			139			155			172				101		73			90			78			91
HR2a	1	0.898259	0.716085	1.12678	0.817553	0.646203	1.03434	0.837355	0.66353	1.05672	0.797753	0.630996	1.00858	0.060899		1	0.676055	0.498142	0.917509	0.745544	0.556736	0.998383	0.60735	0.447252	0.824757	0.67756	0.503137	0.912452	0.0118719
Green and yellow vegetables
Person-years	137643		138236			139053			137848			136178				165272		165173			165288			163306			162145
Number of cases	170		139			137			162			165				112		75			71			80			95
HR2a	1	0.817352	0.652343	1.0241	0.754585	0.601212	0.947084	0.828784	0.665603	1.03197	0.753061	0.603554	0.939604	0.0298563		1	0.768741	0.572925	1.03149	0.679651	0.503408	0.917596	0.75759	0.566233	1.01362	0.843664	0.637184	1.11705	0.235533
Abbreviations: HR, hazard ratio; 95% CI, 95% confidence intervals.
a HR2: adjusted for age (continuous), area (11 public health centers), BMI (14 to <21, 21 to <23, 23 to <25, or 25 to 40 kg/m2), smoking status (never, past, current with 1 to 19, or current with ≥20 cigarettes/d), alcohol intake (nondrinker, occasional drinker, <300, or ≥300 g/week in men; nondrinker, occasional drinker, <150, or ≥150 g/week in women), Met's (quartiles), coffee intake (never, ≤6…

## Sheet: ST4
Supplementary Table 4. Hazard Ratios for Pneumonia Mortality by Quintiles of Intake of Antioxidant Nutrients, Vegetables, and Fruits in Japanese Men and Women (Complete Case Analysis: Main Analysis).
	Men (N = 31,490)															Women (N = 35,236)
	Q1 (Reference)	Q2			Q3			Q4			Q5			P-trend		Q1 (Reference)	Q2			Q3			Q4			Q5			P-trend
Vitamin C
Person-years	109137		118101			118417			120162			115036				127794		140122			140748			143254			140043
Number of cases	91		118			108			123			139				65		55			56			71			62
Crude rate (per 100,000 person-years)	83.3816		99.9149			91.2035			102.362			120.831				50.8632		39.2515			39.7875			49.5622			44.2721
Crude HR	1	1.14895	0.869809	1.51767	1.08797	0.82128	1.44125	1.20959	0.919947	1.59042	1.39702	1.06814	1.82718	0.0163392		1	0.775706	0.54099	1.11226	0.790847	0.552504	1.13201	0.950824	0.67666	1.33607	0.845968	0.594803	1.20319	0.758085
HR1a	1	0.96818	0.732483	1.27972	0.758827	0.571644	1.0073	0.727272	0.550838	0.960217	0.650886	0.493327	0.858767	<0.001		1	0.658278	0.457701	0.946754	0.609188	0.42302	0.877285	0.636933	0.449104	0.903317	0.529717	0.367431	0.763682	0.00281165
HR2b	1	1.01218	0.761125	1.34604	0.809588	0.601153	1.09029	0.773351	0.571859	1.04584	0.682412	0.497174	0.936668	0.00395257		1	0.688211	0.475978	0.995076	0.663435	0.455068	0.967207	0.705102	0.485879	1.02324	0.593508	0.398567	0.883796	0.0351213
Vitamin E
Person-years	108689		119824			119256			119612			113471				123884		138638			143662			146207			139570
Number of cases	100		123			91			120			145				73		60			57			68			51
Crude rate (per 100,000 person-years)	92.0057		102.65			76.3066			100.324			127.786				58.926		43.2782			39.6765			46.5093			36.5409
Crude HR	1	1.13223	0.865028	1.48197	0.825839	0.617414	1.10462	1.12545	0.859833	1.47311	1.39795	1.07729	1.81404	0.0181124		1	0.741235	0.525631	1.04527	0.661544	0.466029	0.939084	0.774114	0.554368	1.08097	0.602963	0.419874	0.86589	0.0185647
HR1a	1	1.03188	0.787532	1.35203	0.663923	0.495014	0.890468	0.823575	0.626884	1.08198	0.806016	0.615717	1.05513	0.0457567		1	0.783021	0.554287	1.10614	0.684995	0.481087	0.97533	0.790066	0.562635	1.10943	0.571473	0.392784	0.831452	0.00981311
HR2b	1	1.06855	0.813809	1.40302	0.698168	0.517887	0.941207	0.897718	0.676983	1.19042	0.870082	0.653275	1.15884	0.203653		1	0.811603	0.573252	1.14906	0.708601	0.49601	1.01231	0.807987	0.572952	1.13944	0.581998	0.398122	0.850799	0.0129766
α-carotene
Person-years	108411		118557			120138			119791			113955				122687		142808			143876			143542			139048
Number of cases	104		113			116			113			133				61		72			59			60			57
Crude rate (per 100,000 person-years)	95.931		95.313			96.5559			94.3307			116.712				49.7201		50.4174			41.0075			41.7995			40.993
Crude HR	1	0.991759	0.75603	1.30099	1.01688	0.776968	1.33087	0.985637	0.751803	1.2922	1.23088	0.948395	1.59751	0.150354		1	1.00071	0.710725	1.409	0.801775	0.559683	1.14858	0.817046	0.571235	1.16863	0.78105	0.542487	1.12452	0.0857187
HR1a	1	0.910492	0.693954	1.1946	0.863478	0.659364	1.13078	0.77584	0.590699	1.01901	0.780112	0.59582	1.02141	0.0371656		1	1.06074	0.752668	1.49492	0.80002	0.558003	1.147	0.853946	0.595864	1.22381	0.698282	0.480632	1.01449	0.0248128
HR2b	1	0.945245	0.719297	1.24217	0.890298	0.678294	1.16857	0.826379	0.626307	1.09036	0.826486	0.626863	1.08968	0.110266		1	1.08385	0.768331	1.52893	0.826704	0.575709	1.18713	0.880105	0.612859	1.26389	0.71494	0.490356	1.04238	0.0371824
β-carotene
Person-years	108410		118515			119623			119068			115236				123215		139871			144034			144045			140796
Number of cases	107		88			116			130			138				65		57			59			64			64
Crude rate (per 100,000 person-years)	98.6995		74.2522			96.9713			109.181			119.754				52.7534		40.7519			40.9626			44.4304			45.4558
Crude HR	1	0.729092	0.546042	0.973506	0.977022	0.748067	1.27605	1.10979	0.856167	1.43854	1.20635	0.933472	1.559	0.00678792		1	0.7754	0.542626	1.10803	0.746147	0.522152	1.06623	0.833274	0.589256	1.17834	0.817733	0.576652	1.1596	0.424871
HR1a	1	0.619799	0.464062	0.827802	0.731671	0.55978	0.956344	0.739302	0.56945	0.959817	0.655935	0.504891	0.852166	0.0366166		1	0.74788	0.522993	1.06947	0.680695	0.475712	0.974005	0.718304	0.50757	1.01653	0.620326	0.436138	0.882298	0.0153003
HR2b	1	0.646377	0.48322	0.864623	0.780785	0.59552	1.02369	0.793022	0.607068	1.03594	0.708239	0.539979	0.928931	0.140505		1	0.765228	0.534492	1.09557	0.70484	0.491244	1.01131	0.748993	0.527394	1.0637	0.635934	0.444697	0.909409	0.0260446
Retinol
Person-years	112143		116864			119442			120772			111631				130218		142365			140474			143640			135264
Number of cases	128		124			95			131			101				59		58			68			62			62
Crude rate (per 100,000 person-years)	114.14		106.106			79.5362			108.469			90.4765				45.3086		40.7403			48.4074			43.1636			45.8364
Crude HR	1	0.967968	0.753117	1.24411	0.721079	0.550822	0.943961	0.965138	0.752821	1.23733	0.829993	0.636994	1.08147	0.212799		1	0.923673	0.642854	1.32716	1.04543	0.733914	1.48918	0.968427	0.678028	1.3832	1.00905	0.705468	1.44326	0.87287
HR1a	1	0.907187	0.70453	1.16814	0.690642	0.526648	0.905702	0.977109	0.759637	1.25684	0.793868	0.607079	1.03813	0.208479		1	0.975117	0.677914	1.40262	1.16525	0.815591	1.6648	1.12319	0.783024	1.61114	1.203	0.836835	1.72938	0.219779
HR2b	1	0.964183	0.747398	1.24385	0.723926	0.550796	0.951474	1.01224	0.785732	1.30404	0.783288	0.597613	1.02665	0.155588		1	1.01693	0.705319	1.46622	1.26282	0.880698	1.81074	1.22092	0.849243	1.75525	1.25209	0.86921	1.80362	0.128374
Cryptoxanthin
Person-years	110324		119092			121065			119231			111140				131003		143419			143382			142161			131996
Number of cases	99		123			120			114			123				70		46			63			58			72
Crude rate (per 100,000 person-years)	89.7358		103.281			99.1204			95.6127			110.671				53.4339		32.0738			43.9387			40.7987			54.5471
Crude HR	1	1.14335	0.874642	1.49462	1.0863	0.829733	1.4222	1.05231	0.801207	1.38211	1.1887	0.906513	1.55873	0.415647		1	0.589375	0.40628	0.854984	0.779256	0.552819	1.09844	0.736641	0.519251	1.04504	0.98988	0.710577	1.37897	0.669083
HR1a	1	1.04916	0.802232	1.3721	0.917385	0.699912	1.20243	0.77888	0.591207	1.02613	0.697998	0.527313	0.923932	0.000983337		1	0.560708	0.385904	0.814692	0.678126	0.478248	0.961541	0.544482	0.379862	0.780442	0.645732	0.455453	0.915507	0.0302861
HR2b	1	1.10973	0.846232	1.45529	1.023	0.776728	1.34736	0.891133	0.672039	1.18165	0.796878	0.596756	1.06411	0.0307562		1	0.569167	0.39091	0.828711	0.703437	0.495279	0.99908	0.565335	0.393296	0.812629	0.678906	0.47738	0.965507	0.0617809
Lycopene
Person-years	104451		117477			118347			122516			118061				121491		139114			144778			146254			140324
Number of cases	123		105			131			116			104				74		48			60			66			61
Crude rate (per 100,000 person-years)	117.758		89.3793			110.691			94.6812			88.0901				60.91		34.504			41.4428			45.1269			43.4709
Crude HR	1	0.745658	0.571429	0.973011	0.979846	0.764524	1.25581	0.798781	0.617801	1.03278	0.748988	0.574402	0.976639	0.0884349		1	0.551029	0.381372	0.79616	0.693355	0.493253	0.974633	0.72769	0.521488	1.01543	0.702661	0.499083	0.989279	0.218542
HR1a	1	0.720605	0.552025	0.940666	0.856634	0.667352	1.0996	0.787422	0.608387	1.01914	0.724484	0.554411	0.94673	0.0668823		1	0.600366	0.415169	0.868174	0.703937	0.499286	0.992472	0.722349	0.515665	1.01187	0.707814	0.501325	0.999353	0.155885
HR2b	1	0.740188	0.56607	0.967864	0.890714	0.69158	1.14719	0.886048	0.681285	1.15235	0.767548	0.583836	1.00907	0.26541		1	0.619684	0.427606	0.898044	0.734071	0.519637	1.03699	0.774549	0.551422	1.08796	0.719649	0.508517	1.01844	0.221386
Vegetables
Person-years	108494		117815			118927			119869			115748				125045		138829			141400			143661			143026
Number of cases	96		111			112			130			130				70		48			63			60			68
Crude rate (per 100,000 person-years)	88.4839		94.2156			94.1757			108.452			112.313				55.9801		34.5749			44.5545			41.7649			47.5438
Crude HR	1	1.11291	0.841099	1.47255	1.1076	0.837564	1.4647	1.25382	0.9562	1.64407	1.29398	0.98682	1.69674	0.037423		1	0.581166	0.400622	0.843075	0.761073	0.540711	1.07124	0.702541	0.49683	0.993426	0.787765	0.563454	1.10138	0.422148
HR1a	1	1.00512	0.759311	1.3305	0.888385	0.67125	1.17576	0.897663	0.683329	1.17923	0.803471	0.609815	1.05862	0.0696064		1	0.558066	0.384504	0.809971	0.687577	0.48772	0.969332	0.604406	0.426746	0.856028	0.654506	0.465918	0.919428	0.0491072
HR2b	1	1.05382	0.794765	1.39733	0.962806	0.725464	1.27779	0.963788	0.730678	1.27127	0.855149	0.644385	1.13485	0.178584		1	0.559972	0.385533	0.813337	0.713846	0.505102	1.00886	0.632819	0.444967	0.899977	0.679126	0.481386	0.958094	0.0964131
Fruits
Person-years	108445		116831			120541			119895			115140				127920		139050			141113			144180			139698
Number of cases	103		113			112			120			128						51			66			64			63
Crude rate (per 100,000 person-years)	94.9791		96.7207			92.9143			100.087			111.169				0		36.6775			46.7711			44.389			45.0973
Crude HR	1	0.974841	0.745529	1.27469	0.917229	0.700204	1.20152	1.01551	0.780024	1.32209	1.08919	0.83749	1.41653	0.456448		1	0.684111	0.472153	0.99122	0.903488	0.641459	1.27255	0.853643	0.604468	1.20553	0.827943	0.582912	1.17597	0.664245
HR1a	1	0.862748	0.659132	1.12926	0.757848	0.576906	0.99554	0.76589	0.585685	1.00154	0.682756	0.520248	0.896027	0.00547675		1	0.614343	0.421715	0.894957	0.738338	0.518738	1.0509	0.639308	0.446114	0.916168	0.621132	0.429621	0.898011	0.0372149
HR2b	1	0.912876	0.695617	1.19799	0.855809	0.64789	1.13045	0.879614	0.666532	1.16081	0.786317	0.590679	1.04675	0.120581		1	0.636685	0.436165	0.92939	0.755057	0.529614	1.07647	0.658187	0.458238	0.945383	0.633613	0.436916	0.91886	0.0443411
Green and yellow vegetables
Person-years	106478		116033			118617			117736			115492				121719		137696			140723			143484			141052
Number of cases	109		106			109			118			120				71		49			55			59			70
Crude rate (per 100,000 person-years)	102.368		91.3531			91.8925			100.224			103.903				58.3309		35.5857			39.0839			41.1195			49.6273
Crude HR	1	0.883189	0.675975	1.15392	0.878065	0.673294	1.14511	0.954605	0.735722	1.23861	0.982604	0.758077	1.27363	0.856005		1	0.602643	0.41876	0.867274	0.655573	0.46099	0.93229	0.686662	0.486136	0.969905	0.821827	0.590681	1.14343	0.494435
HR1a	1	0.807544	0.617919	1.05536	0.76967	0.589739	1.0045	0.745345	0.573472	0.968729	0.698253	0.536857	0.90817	0.00983617		1	0.616104	0.427943	0.886997	0.624376	0.438294	0.889462	0.622903	0.440049	0.881739	0.702807	0.503205	0.981583	0.0815506
HR2b	1	0.844332	0.645173	1.10497	0.81707	0.62486	1.0684	0.814138	0.623987	1.06223	0.745449	0.569727	0.975369	0.0471059		1	0.63142	0.437915	0.910431	0.640362	0.448352	0.914601	0.661102	0.465509	0.938879	0.718994	0.512813	1.00807	0.12663
Abbreviations: HR, hazard ratio; 95% CI, 95% confidence intervals.
a HR1: adjusted for age (continuous) and area (11 public health centers).
b HR2: adjusted for age (continuous), area (11 public health centers), BMI (14 to <21, 21 to <23, 23 to <25, or 25 to 40 kg/m2), smoking status (never, past, current with 1 to 19, or current with ≥20 cigarettes/d), alcohol intake (nondrinker, occasional drinker, <300, or ≥300 g/week in men; nondrinker, occasional drinker, <150, or ≥150 g/week in women), Met's (quartiles), coffee intake (never, ≤6…

## Sheet: ST5
Supplementary Table 5. Hazard Ratios for Pneumonia Mortality by Quintiles of Intake of Antioxidant Nutrients, Vegetables, and Fruits in Japanese Men and Women (Complete Case Analysis: Exclusion of Participants Who Died within the First Three Years of Follow-up).
	Men (N = 31,490)															Women (N = 35,236)
	Q1 (Reference)	Q2			Q3			Q4			Q5			P-trend		Q1 (Reference)	Q2			Q3			Q4			Q5			P-trend
Vitamin C
Person-years	90486.3		97949.5			98406.6			99858			95358.4				106635		117618			118018			120544			117779
Number of cases	88		107			102			118			126				60		55			56			68			59
HR2b	1	1.00921	0.759843	1.34042	0.777177	0.576022	1.04858	0.772248	0.571214	1.04404	0.682421	0.497073	0.936882	0.00442764		1	0.736956	0.506773	1.07169	0.710924	0.484817	1.04248	0.74533	0.509899	1.08947	0.623834	0.415875	0.935783	0.0573461
Vitamin E
Person-years	90020.7		99544.5			99034.1			99527.9			93931.6				103103		116190			120802			122967			117532
Number of cases	92		119			82			114			134				68		60			55			65			50
HR2b	1	1.05592	0.806264	1.38289	0.674855	0.500934	0.90916	0.833285	0.627537	1.10649	0.845955	0.636212	1.12485	0.104841		1	0.846774	0.596003	1.20306	0.722641	0.503216	1.03774	0.813045	0.572978	1.1537	0.601092	0.409698	0.881899	0.0164435
α-carotene
Person-years	89860.8		98519			99814.9			99508.9			94355.3				102414		119730			120771			120682			116998
Number of cases	99		112			113			107			127				60		70			55			59			54
HR2b	1	0.980956	0.747488	1.28735	0.89229	0.679449	1.1718	0.807958	0.611337	1.06782	0.809468	0.613219	1.06852	0.0541932		1	1.08548	0.767436	1.53534	0.794682	0.549863	1.1485	0.890509	0.619146	1.28081	0.706596	0.482962	1.03378	0.0358979
β-carotene
Person-years	89776.3		98365.2			99468.5			98832.7			95616				102674		117224			121026			120898			118772
Number of cases	98		83			110			122			128				61		55			57			64			61
HR2b	1	0.704184	0.528642	0.938017	0.787602	0.600442	1.0331	0.784333	0.599059	1.02691	0.702298	0.534606	0.922591	0.0670079		1	0.774005	0.536592	1.11646	0.740116	0.513691	1.06635	0.782177	0.548415	1.11558	0.652279	0.453529	0.938128	0.0456323
Retinol
Person-years	93496.5		96822.5			99100			100413			92227.1				109570		119372			117289			120823			113541
Number of cases	121		117			91			120			92				58		56			62			62			60
HR2b	1	0.939512	0.729273	1.21036	0.704465	0.537014	0.924132	0.984801	0.765501	1.26693	0.726144	0.552924	0.95363	0.0569902		1	1.00137	0.691201	1.45073	1.24762	0.866361	1.79666	1.24283	0.863084	1.78967	1.25349	0.867488	1.81126	0.111786
Cryptoxanthin
Person-years	91215.9		98959.8			100845			99275.3			91763				109486		120228			120677			119590			110614
Number of cases	91		119			114			107			110				66		45			60			57			70
HR2b	1	1.13334	0.862761	1.48878	1.03178	0.781259	1.36263	0.893473	0.671512	1.1888	0.848547	0.635058	1.13381	0.0679743		1	0.591907	0.403718	0.867818	0.737299	0.51581	1.0539	0.606652	0.41996	0.876337	0.730872	0.511186	1.04497	0.161098
Lycopene
Person-years	86793		97430			97774.9			102241			97820.3				102013		116563			121409			123138			117471
Number of cases	118		97			120			111			95				71		45			59			64			59
HR2b	1	0.76611	0.587963	0.998234	0.828972	0.641382	1.07143	0.891528	0.686303	1.15812	0.763706	0.580939	1.00397	0.21861		1	0.633924	0.435049	0.923709	0.754135	0.531251	1.07053	0.796305	0.564228	1.12384	0.752334	0.529882	1.06818	0.33435
Vegetables
Person-years	89743.1		97668.2			98706.8			99654.7			96286.1				104095		116063			118599			120925			120913
Number of cases	86		107			106			122			120				67		44			63			59			66
HR2b	1	1.00388	0.759785	1.32641	0.912061	0.688828	1.20764	0.903419	0.686853	1.18827	0.796659	0.601368	1.05537	0.0707953		1	0.558835	0.381571	0.818449	0.745803	0.525806	1.05785	0.66022	0.462548	0.942368	0.693654	0.489217	0.983524	0.150689
Fruits
Person-years	89626.8		97221.1			100252			99721.3			95237.9				106782		116504			118535			121386			117388
Number of cases	99		110			107			112			113				61		48			66			63			60
HR2b	1	0.933483	0.711343	1.22499	0.896003	0.679137	1.18212	0.855898	0.646373	1.13334	0.807732	0.606262	1.07615	0.121555		1	0.668561	0.454605	0.983212	0.813556	0.567221	1.16687	0.699433	0.483363	1.01209	0.686246	0.470239	1.00148	0.112279
Green and yellow vegetables
Person-years	89118.6		97221.3			99651.7			98880.9			97186.5				102811		116636			119376			121845			119926
Number of cases	105		104			106			113			113				68		47			55			59			69
HR2b	1	0.854297	0.650313	1.12226	0.820925	0.625039	1.0782	0.805171	0.6138	1.05621	0.729237	0.5538	0.96025	0.0307548		1	0.631166	0.434342	0.917181	0.669993	0.467508	0.960177	0.688999	0.483456	0.981929	0.736245	0.522589	1.03725	0.196445
Abbreviations: HR, hazard ratio; 95% CI, 95% confidence intervals.
b HR2: adjusted for age (continuous), area (11 public health centers), BMI (14 to <21, 21 to <23, 23 to <25, or 25 to 40 kg/m2), smoking status (never, past, current with 1 to 19, or current with ≥20 cigarettes/d), alcohol intake (nondrinker, occasional drinker, <300, or ≥300 g/week in men; nondrinker, occasional drinker, <150, or ≥150 g/week in women), Met's (quartiles), coffee intake (never, ≤6…

## Sheet: ST6
Supplementary Table 6. Hazard Ratios for Pneumonia Mortality by Quintiles of Intake of Antioxidant Nutrients, Vegetables, and Fruits in Japanese Men and Women (Complete Case Analysis: Exclusion of Participants Who Used Vitamin Supplements).
	Men (N = 31,490)															Women (N = 35,236)
	Q1 (Reference)	Q2			Q3			Q4			Q5			P-trend		Q1 (Reference)	Q2			Q3			Q4			Q5			P-trend
Vitamin C
Person-years	103121		110536			110480			111298			105623				114569		124474			123583			125946			123625
Number of cases	87		108			103			116			125				61		51			49			60			53
HR2a	1	1.01453	0.759835	1.3546	0.805471	0.595324	1.0898	0.77752	0.572278	1.05637	0.67272	0.487049	0.929172	0.00383562		1	0.636041	0.430384	0.939971	0.637212	0.428791	0.946941	0.655897	0.441138	0.975206	0.551165	0.359918	0.844034	0.0222024
Vitamin E
Person-years	102612		112021			111333			111383			103710				109803		124114			127367			129305			121607
Number of cases	94		112			84			114			135				67		53			50			60			44
HR2a	1	1.01992	0.772831	1.34601	0.697891	0.515713	0.944422	0.879231	0.660068	1.17116	0.870377	0.650822	1.164	0.255205		1	0.765601	0.52465	1.11721	0.687044	0.468554	1.00742	0.777983	0.537524	1.12601	0.584985	0.390989	0.875235	0.0218873
α-carotene
Person-years	101801		111057			112248			111207			104746				109495		126943			127933			126019			121806
Number of cases	92		108			108			102			129				57		66			51			52			48
HR2a	1	1.02576	0.775374	1.35701	0.932614	0.704121	1.23525	0.854729	0.640676	1.1403	0.908786	0.684288	1.20693	0.258972		1	1.07496	0.744904	1.55125	0.822079	0.558102	1.21091	0.839306	0.567509	1.24128	0.686508	0.457813	1.02944	0.0280448
β-carotene
Person-years	101978		111364			111667			110514			105535				110222		124961			127580			126408			123026
Number of cases	98		82			111			118			130				61		53			52			54			54
HR2a	1	0.672081	0.500271	0.902895	0.813462	0.617499	1.07161	0.775984	0.589	1.02233	0.727417	0.551041	0.960246	0.144895		1	0.791697	0.543404	1.15344	0.660795	0.447834	0.975026	0.725998	0.498036	1.0583	0.602045	0.410337	0.883318	0.0128688
Retinol
Person-years	105935		107771			110959			112097			104297				119523		125795			121587			125389			119903
Number of cases	120		110			92			120			97				52		53			59			56			54
HR2a	1	0.912081	0.701595	1.18572	0.740513	0.562065	0.975616	1.00023	0.772931	1.29437	0.784241	0.596523	1.03103	0.209225		1	1.1044	0.743407	1.64069	1.47034	1.00015	2.16159	1.33855	0.900736	1.98916	1.32024	0.888062	1.96274	0.0946214
Cryptoxanthin
Person-years	103251		111235			113168			110744			102660				116454		126307			126004			125821			117610
Number of cases	92		118			116			106			107				64		43			51			50			66
HR2a	1	1.13389	0.860596	1.49397	1.05992	0.801277	1.40205	0.895266	0.670671	1.19507	0.790595	0.587315	1.06423	0.0266711		1	0.558611	0.375936	0.830053	0.614442	0.418473	0.902181	0.528028	0.358039	0.778724	0.665214	0.458372	0.965395	0.050381
Lycopene
Person-years	98622.4		109830			110687			113920			107999				109545		124721			129462			129577			118891
Number of cases	116		97			126			107			93				68		38			57			60			51
HR2a	1	0.751678	0.572745	0.986513	0.898486	0.694718	1.16202	0.876645	0.670118	1.14682	0.760987	0.574525	1.00797	0.223876		1	0.558306	0.36996	0.842539	0.794234	0.550738	1.14539	0.856482	0.596487	1.2298	0.704415	0.481709	1.03008	0.419297
Vegetables
Person-years	101862		110079			111047			111434			106636				111344		123965			124345			126833			125709
Number of cases	88		106			104			120			121				68		39						50			63
HR2a	1	1.04311	0.784509	1.38695	0.930334	0.697752	1.24044	0.931216	0.702995	1.23353	0.834502	0.626141	1.1122	0.127204		1	0.517648	0.34603	0.774382	0.670592	0.463048	0.971159	0.571619	0.390894	0.835902	0.667848	0.465033	0.959117	0.0841364
Fruits
Person-years	101836		109421			112680			111277			105845				114349		122256			124659			126964			123968
Number of cases	100		109			105			112			113				63		40			58			58			55
HR2a	1	0.927493	0.704432	1.22119	0.864628	0.651899	1.14678	0.86358	0.650309	1.14679	0.772224	0.576088	1.03514	0.0821977		1	0.518641	0.342976	0.784278	0.663036	0.4558	0.964495	0.610499	0.418091	0.891454	0.566417	0.382684	0.838364	0.0280258
Green and yellow vegetables
Person-years	101649		110058			112011			110328			107013				111428		124714			126103			127036			122916
Number of cases	106		105			106			108			114				67		46			49			50			62
HR2a	1	0.86924	0.662507	1.14048	0.822863	0.62693	1.08003	0.775566	0.589978	1.01954	0.739374	0.56207	0.972608	0.0246784		1	0.661955	0.451232	0.971084	0.612066	0.416102	0.900322	0.620213	0.42418	0.90684	0.717169	0.499876	1.02892	0.0896199
Abbreviations: HR, hazard ratio; 95% CI, 95% confidence intervals.
a HR2: adjusted for age (continuous), area (11 public health centers), BMI (14 to <21, 21 to <23, 23 to <25, or 25 to 40 kg/m2), smoking status (never, past, current with 1 to 19, or current with ≥20 cigarettes/d), alcohol intake (nondrinker, occasional drinker, <300, or ≥300 g/week in men; nondrinker, occasional drinker, <150, or ≥150 g/week in women), Met's (quartiles), coffee intake (never, ≤6…

## Sheet: ST7
Supplementary Table 7. Hazard Ratios for Pneumonia Mortality by Quintiles of Intake of Antioxidant Nutrients, Stratified by Smoking Status in Japanese Men and Women.
	Men (N = 39,850)																Women (N = 46,705)
	Q1 (Reference)	Q2			Q3			Q4			Q5			P-trend	P-interaction		Q1 (Reference)	Q2			Q3			Q4			Q5			P-trend
Vitamin C															0.137229
Never smoker
Person-yearsa	30728.1		35707			40184.8			43924.3			48764.2					159237		167520			168893			171017			169920
Number of casesa	23		38			27			52			59					90		84			83			95			88
HR2b	1	1.48011	0.866105	2.52938	0.796658	0.444414	1.42809	1.25242	0.725189	2.16297	0.988348	0.561221	1.74055	0.672521			1	0.86721	0.639493	1.17602	0.810739	0.593012	1.10841	0.850678	0.622064	1.16331	0.745673	0.5359	1.03756	0.119871
Ever smoker
Person-yearsa	114566		110919			106474			102704			95766.8
Number of casesa	111		115			126			123			139
HR2b	1	0.946624	0.725362	1.23538	0.884459	0.675005	1.15891	0.760312	0.573495	1.00799	0.720128	0.53603	0.967453	0.0105535
Vitamin E															0.411101
Never smoker
Person-yearsa	30569.4		34830.8			39007.9			44070.7			50829.4					158036		166352			169966			171091			171142
Number of casesa	32		34			21			45			68					106		89			76			90			79
HR2b	1	0.922825	0.561966	1.5154	0.419728	0.236552	0.74475	0.799656	0.493594	1.2955	0.798085	0.500122	1.27357	0.527031			1	0.912428	0.685518	1.21445	0.779108	0.576148	1.05357	0.889297	0.664711	1.18976	0.737274	0.542207	1.00252	0.0699483
Ever smoker
Person-yearsa	113982		112034			107500			102589			94324.8
Number of casesa	129		119			102			123			140
HR2b	1	0.868229	0.674589	1.11745	0.701445	0.536572	0.916978	0.827921	0.638062	1.07427	0.834576	0.641051	1.08652	0.21867
α-carotene															0.109799
Never smoker
Person-yearsa	28723.4		36014.9			39745.7			42795.2			52029.2					159835		166626			168984			169713			171430
Number of casesa	21		38			38			32			70					97		84			89			78			92
HR2b	1	1.35927	0.786174	2.35013	1.32333	0.763346	2.29413	0.894569	0.502165	1.59361	1.36087	0.811111	2.28326	0.688509			1	1.019	0.758037	1.36979	1.02724	0.766908	1.37596	0.949623	0.701541	1.28543	0.980635	0.728303	1.32039	0.768234
Ever smoker
Person-yearsa	115499		110420			106474			104178			93858.5
Number of casesa	140		103			128			120			123
HR2b	1	0.768586	0.594609	0.993469	0.877556	0.68824	1.11895	0.818423	0.636926	1.05164	0.769318	0.596119	0.992839	0.100163
β-carotene															0.401879
Never smoker
Person-yearsa	29898.2		35012.3			38622.1			44048.4			51727.2					157422		165829			168678			171571			173088
Number of casesa	23		25			35			46			69					90		87			80			81			101
HR2b	1	0.814868	0.457286	1.45207	0.904508	0.526031	1.5553	1.05102	0.625613	1.76571	1.0558	0.641888	1.73662	0.413632			1	0.988085	0.733421	1.33117	0.896932	0.661296	1.21653	0.866195	0.638741	1.17464	0.948084	0.708079	1.26944	0.511745
Ever smoker
Person-yearsa	114677		110729			108284			102209			94530.6
Number of casesa	134		99			126			126			130
HR2b	1	0.702787	0.54044	0.913903	0.821092	0.641431	1.05108	0.745938	0.579886	0.959541	0.715277	0.554612	0.922486	0.0345407
Retinol															0.790181
Never smoker
Person-yearsa	37864.4		43659			41058.4			39382.4			37344					168845		169088			165477			167852			165325
Number of casesa	48		43			31			39			37					98		87			87			86			82
HR2b	1	0.770692	0.505677	1.1746	0.600481	0.37911	0.951115	0.792332	0.513571	1.2224	0.645405	0.410994	1.01351	0.093265			1	0.999037	0.744917	1.33985	1.09321	0.812669	1.4706	1.10703	0.821999	1.49089	1.00811	0.745175	1.36381	0.720877
Ever smoker
Person-yearsa	109856		102035			105308			107177			106054
Number of casesa	134		124			102			135			120
HR2b	1	0.962729	0.750889	1.23433	0.829333	0.637769	1.07844	1.10714	0.866267	1.41499	0.858985	0.666241	1.10749	0.561079
Cryptoxanthin															0.65611
Never smoker
Person-yearsa	29977.2		35176.4			41657			43509.4			48988.2					158220		168841			170876			171271			167379
Number of casesa	36		34			38			34			57					98		68			78			87			107
HR2b	1	0.852027	0.527154	1.37711	0.724979	0.452864	1.1606	0.573274	0.351043	0.93619	0.708522	0.45185	1.111	0.0700594			1	0.660653	0.483118	0.903428	0.68579	0.506452	0.928632	0.662686	0.492396	0.891869	0.726475	0.543193	0.971598	0.0674142
Ever smoker
Person-yearsa	114851		112438			106116			103788			93237.5
Number of casesa	117		127			121			117			132
HR2b	1	1.05805	0.819328	1.36632	1.02518	0.790061	1.33027	0.881213	0.675727	1.14918	0.863334	0.662539	1.12498	0.112657
Lycopene															0.173758
Never smoker
Person-yearsa	34140.3		38548.7			43971.4			40529.1			42118.7					165394		166225			169305			171255			164408
Number of casesa	39		35			57			37			32					117		73			90			85			74
HR2b	1	0.814758	0.507158	1.30892	1.05854	0.692867	1.6172	0.91651	0.572837	1.46637	0.688158	0.422667	1.12041	0.25392			1	0.736394	0.548312	0.988991	0.832001	0.629823	1.09908	0.770145	0.579227	1.02399	0.701967	0.521664	0.944587	0.0357535
Ever smoker
Person-yearsa	112462		107256			100362			107878			102471
Number of casesa	161		107			111			120			114
HR2b	1	0.722421	0.564165	0.925071	0.690117	0.539446	0.882873	0.848721	0.66526	1.08278	0.786133	0.613712	1.007	0.175028
Vegetables															0.452857
Never smoker
Person-yearsa	32614.1		35576.9			39561.5			43441.8			48114					158478		165117			166977			171266			174749
Number of casesa	30		31			39			36			63					101		72			89			83			94
HR2b	1	0.788998	0.472624	1.31715	0.848028	0.522015	1.37765	0.678547	0.411379	1.11922	0.894922	0.566858	1.41285	0.693989			1	0.715411	0.527862	0.969596	0.865898	0.649107	1.15509	0.749935	0.558195	1.00754	0.818518	0.613185	1.09261	0.260009
Ever smoker
Person-yearsa	111705		110005			106487			103981			98252.5
Number of casesa	118		114			112			138			132
HR2b	1	0.998706	0.77001	1.29533	0.903746	0.695269	1.17474	0.982464	0.764047	1.26332	0.874466	0.675105	1.1327	0.341925
Fruits															0.535422
Never smoker
Person-yearsa	28644.1		35738			39912.8			44600.2			50413.2					156769		166468			169888			172080			171382
Number of casesa	32		31			32			52			52					93		75			96			78			96
HR2b	1	0.679107	0.41093	1.1223	0.637659	0.383297	1.06082	0.84156	0.528212	1.34079	0.639988	0.396895	1.03197	0.285149			1	0.707035	0.519019	0.96316	0.811143	0.605425	1.08676	0.616614	0.452029	0.841125	0.722378	0.535557	0.974368	0.0304387
Ever smoker
Person-yearsa	115737		111471			107498			102041			93683
Number of casesa	132		125			112			113			132
HR2b	1	0.893368	0.696554	1.14579	0.813415	0.627518	1.05438	0.76736	0.590451	0.997274	0.798449	0.615175	1.03632	0.0514466
Green and yellow vegetables															0.799676
Never smoker
Person-yearsa	32365.5		37095.8			38345			43083.7			48418.2					159502		165360			169475			170954			171297
Number of casesa	34		30			36			43			56					109		74			71			88			97
HR2b	1	0.735334	0.446059	1.21221	0.807176	0.49974	1.30375	0.796735	0.50089	1.26732	0.805138	0.517518	1.25261	0.554006			1	0.76615	0.568992	1.03162	0.674815	0.498418	0.913641	0.823056	0.61852	1.09523	0.855394	0.645585	1.13339	0.41006
Ever smoker
Person-yearsa	111639		108083			108662			103813			98233.2
Number of casesa	146		112			105			130			121
HR2b	1	0.780804	0.608807	1.00139	0.700725	0.543407	0.903589	0.812093	0.637868	1.0339	0.711517	0.554486	0.913018	0.0223259
Abbreviations: HR, hazard ratio; 95% CI, 95% confidence intervals.
a Person-years and number of cases are presented as the mean values pooled across 20 imputated datasets.
b HR2: adjusted for age (continuous), area (11 public health centers), BMI (14 to <21, 21 to <23, 23 to <25, or 25 to 40 kg/m2), alcohol intake (nondrinker, occasional drinker, <300, or ≥300 g/week in men; nondrinker, occasional drinker, <150, or ≥150 g/week in women), Met's (quartiles), coffee intake (never, ≤6 cups/week, 1 cup/day, 2 to 3 cups/day, or ≥4 cups/day), green tea intake (ever, ≤6 cu…
